# Supplementary material for: Distinct diet-microbiome associations in autism spectrum disorder
Source: Nat Commun. 2025 Dec 31;17:3109. doi: 10.1038/s41467-025-67711-7 (PMC13039903; doi:10.1038/s41467-025-67711-7)
Supplement: Supplementary file 3 — Supplementary Data 1-8 [file 41467_2025_67711_MOESM3_ESM.xlsx]

## Sheet: variance explain (2)
13	0.505767	AHEI
64	0.68948	bean				bean	DII	insuff_mineral	pOcarb	pVit_K	veg
55	0.480969	Carb
11	0.655709	CCDI			X_Actinomyces.s__Actinomyces_graevenitzii	NA	NA	0.376698	NA	NA	NA
3	0.623991	CMC			X_Alistipes.s__Alistipes_indistinctus	NA	NA	NA	-1.34885	NA	NA
4	0.543829	CRN			X_Blautia.s__Blautia_sp_Marseille_P3087	0.537849	NA	NA	NA	NA	NA
62	0.60669	dairy			X_Candidatus_Avimonas.s__Candidatus_Avimonas_narfia	NA	NA	NA	NA	0.509776	NA
61	0.709906	darkgreen			X_Faecalibacterium.s__Faecalibacterium_prausnitzii	NA	-0.303309	NA	NA	NA	NA
9	0.561707	DII			X_Faecalimonas.s__Faecalimonas_umbilicata	NA	0.731003	0.819109	NA	NA	NA
54	0.534602	FatCals			X_Olsenella.s__Olsenella_sp_AF16_14LB	NA	NA	NA	NA	NA	0.452946
60	0.642445	firedfood			X_Phocaeicola.s__Phocaeicola_vulgatus	NA	-1.24176	-1.12988	NA	NA	NA
56	0.688581	fruit			X_Streptococcus.s__Streptococcus_pasteurianus	NA	NA	0.753654	NA	NA	NA
15	0.531994	insuff_mineral			Showing 1 to 9 of 9 entries, 6 total columns
14	0.699074	insuff_vit
20	0.604383	MUFA				Df	SumOfSqs	R2	F	Pr(>F)			ASD	non-ASD
16	0.603229	n3n6			asd_condounders$CCDIx	4	1.379	0.0118	1.3956	0.009	**	Bristol stool chart	0.02022	0.01853
2	0.418108	P80			BMIx	4	1.186	0.01015	1.2005	0.078	.	Emulsifiers	0.01403	0.01293
37	0.663783	pBiot			eatbehavior	4	1.19	0.01018	1.2046	0.078	.	Age	0.01248	0.01265
51	0.627451	pCaff			Bristol_stool	7	2.363	0.02022	1.367	0.002	**	Dietary pattern	0.0118	0.01133
27	0.629181	pCalc			asd_condounders$autism	3	0.609	0.00521	0.8219	0.883		Eating behaviors	0.01018	0.01061
52	0.511534	pChln			drug	1	0.233	0.002	0.9452	0.51		BMI	0.01015	0.01178
44	0.497693	pChrom			asd_condounders$Agex	4	1.459	0.01248	1.4771	0.002	**	Comorbidity	0.00688
6	0.5594	pCMC			asd_condounders$CloseRelati	1	0.249	0.00213	1.007	0.413		Autistic symptoms	0.00521	0.00766
45	0.560554	pCopp			asd_condounders$Comorbidity	2	0.804	0.00688	1.6287	0.007	**	GI symptoms	0.00376	0.00239
7	0.651672	pCRN			asd_condounders$GI	1	0.439	0.00376	1.7788	0.021	*	Family medical history	0.00213	0.00606
23	0.734717	pDisacc			asd_condounders$Gender	1	0.247	0.00211	0.9993	0.465		Sex	0.00211	0.002
41	0.687428	pFolate			asd_condounders$stablizerx	7	1.64	0.01403	0.9488	0.652		Medication	0.002	0.0027
46	0.480392	pIodine			Residual	2	4.206	0.89168					0.10095	0.09864
47	0.631488	pIron			Total	1	6.865	1
31	0.734141	pMagn
48	0.509227	pMoly			in asd
22	0.580738	pMonSac
24	0.606113	pOcarb			con_condounders$CCDIx	4	0.941	0.01133	1.0127	0.456		Bristol stool chart	0.01853
5	0.580738	pP80			BMIx	4	0.978	0.01178	1.0528	0.338		Emulsifiers	0.01293
43	0.628604	pPanto			eatbehavior	4	0.881	0.01061	0.9483	0.626		Age	0.01265
28	0.430796	pPhos			Bristol_stool	6	1.539	0.01853	1.1041	0.182		BMI	0.01178
30	0.636678	pPot			con_condounders$autism	3	0.636	0.00766	0.9126	0.689		Dietary pattern	0.01133
53	0.640138	pProtcals			drug	1	0.224	0.0027	0.9636	0.498		Eating behaviors	0.01061
59	0.617081	procmeat			con_condounders$Agex	4	1.051	0.01265	1.131	0.144		Autistic symptoms	0.00766
49	0.777393	pSel			con_condounders$CloseRelative_	DevPro 2	0.503	0.00606	1.0834	0.306		Family medical history	0.00606
29	0.535756	pSod			con_condounders$GI	1	0.199	0.00239	0.8549	0.672		Medication	0.0027
21	0.580161	pSugAdd			con_condounders$Gender	1	0.166	0.002	0.7164	0.852		GI symptoms	0.00239
25	0.640138	pTotFib			con_condounders$stablizerx	4	1.074	0.01293	1.1559	0.147		Sex	0.002
26	0.396771	pTotSolFib			Residual	321	74.559	0.89786
19	0.626298	PUFA			Total	355	83.041	1
32	0.558824	pVit_B1			in non-asd
36	0.607266	pVit_B12
33	0.535179	pVit_B2
34	0.605536	pVit_B3			pathway
35	0.480392	pVit_B6				Df	SumOfSqs	R2	F	Pr(>F)			ASD	non-ASD
38	0.717993	pVit_C			asd_condounders$CCDIx	4	0.01022	0.01512	1.7712	0.105		Bristol stool chart	0.02161	0.01523
39	0.536332	pVit_D_mcg			BMIx	4	0.00185	0.00273	0.3203	0.937		Emulsifiers	0.00563	0.02299
40	0.521915	pVit_E_a_Toco			eatbehavior	4	0.00574	0.00849	0.9943	0.42		Age	0.01905	0.00366
42	0.549596	pVit_K			Bristol_stool	7	0.0146	0.02161	1.4465	0.144		Dietary pattern	0.0151	0.0075
50	0.667243	pZinc			asd_condounders$autism	3	0.00669	0.0099	1.5471	0.155		Eating behaviors	0.00849	0.01108
17	0.531719	SFA			drug	1	0.00017	0.00025	0.1151	0.879		BMI	0.00273	0.00246
1	0.601499	stablizer			asd_condounders$Agex	4	0.01287	0.01905	2.2319	0.048 *		Comorbidity	0.00721
63	0.498847	starch			asd_condounders$CloseRelative_DevPro	2	0.0031	0.00459	1.0744	0.361		Autistic symptoms	0.0099	0.00379
58	0.592272	sugarjam			asd_condounders$Comorbidity	2	0.00487	0.00721	1.6895	0.153		GI symptoms	0.00136	0.0002
8	0.704729	sulfurdiet			asd_condounders$GI	1	0.00092	0.00136	0.639	0.47		Family medical history	0.00459	0.00604
10	0.462514	sulfurdiet2			asd_condounders$Gender	1	0.00029	0.00043	0.2012	0.783		Sex	0.00043	0.00366
12	0.56286	sum			asd_condounders$stablizerx	7	0.0038	0.00563	0.3768	0.937		Medication	0.00025	0.00294
18	0.584775	TFA											0.09635	0.07955
57	0.583045	veg				Df	SumOfSqs	R2	F Pr	(>F)
					con_condounders$CCDIx	4	0.002368	0.00752	0.6566	0.675		Bristol stool chart	0.01523
					BMIx	4	0.000774	0.00246	0.2146	0.988		Emulsifiers	0.02299
					eatbehavior	4	0.00349	0.01108	0.968	0.461		Age	0.00366
					Bristol_stool	6	0.004797	0.01523	0.8869	0.507		BMI	0.00246
					con_condounders$autism	3	0.001195	0.00379	0.4419	0.772		Dietary pattern	0.00752
					drug	1	0.000926	0.00294	1.0271	0.339		Eating behaviors	0.01108
					con_condounders$Agex	4	0.002934	0.00931	0.8137	0.545		Autistic symptoms	0.00379
					con_condounders$CloseRelative_DevPro	2	0.001902	0.00604	1.0551	0.353		Family medical history	0.00604
					con_condounders$GI	1	6.4e-05	0.0002	0.0715	0.957		Medication	0.00294
					con_condounders$Gender	1	0.001151	0.00366	1.2772	0.247		GI symptoms	0.0002
					con_condounders$stablizerx	4	0.007243	0.02299	2.0086	0.056 .		Sex	0.00366
					Residual	318	0.286668	0.91002

## Sheet: Sheet1
Species	baseMean	log2FoldChange	lfcSE	pvalue	padj	autistic group
Phocaeicola_faecicola	4.34087	26.7719	6.16475	8.96806e-12	5.23485e-11
GGB1550_SGB2135	63.7735	22.466	6.23646	1.46111e-14	2.03743e-13
GGB3264_SGB4312	82.4366	20.9905	6.30558	4.24827e-16	9.91922e-15
Streptococcus_salivarius	37009.5	0.402794	0.298057	0.00277207	0.0239247
Species	baseMean	log2FoldChange	lfcSE	pvalue	padj
Duodenibacillus_massiliensis	454.224	23.4582	5.587	1.52179e-18	3.69461e-17
	feature	metadata	value	coef	stderr	N	N.not.0	pval	qval	comapred to TD1
	Sellimonas_intestinalis	pP80class	pP80A3	2.00285	0.471278	317	224	2.8213e-05	0.016449
	Clostridium_butyricum	pP80class	pP80A3	1.65256	0.403571	317	252	5.37551e-05	0.016449
	Clostridium_sp_AF34_10BH	pP80class	pP80A3	-2.02295	0.521014	317	226	0.000125875	0.0256784
metadata	value	coef	stderr	N	N.not.0	pval	qval	log_qval		asd
Clostridium_butyricum	pP80	pP80	0.631259	0.163473	462	371	0.000128816	0.0269547	1.56936
Dialister_hominis	pP80	pP80	-0.768146	0.223319	462	128	0.000635463	0.0818281	1.0871
in ASD
1	X_Allisonella	stablizer	stablizer	-0.360234	0.101958	462	65	0.000452138	0.085002
2	X_Anaerostipes	stablizer	stablizer	-0.479446	0.152144	462	442	0.00173178	0.158368
3	X_Enterocloster	stablizer	stablizer	0.397522	0.130903	462	434	0.00252714	0.158368
1	X_Allisonella	pP80	pP80	-0.353676	0.102008	462	65	0.000575469	0.0707055
2	X_Erysipelatoclostridium	pP80	pP80	0.726622	0.21418	462	351	0.000752186	0.0707055	https://www.ncbi.nlm.nih.gov/pmc/articles/PMC7332576/	Gut Bacteria Erysipelatoclostridium and Its Related Metabolite Ptilosteroid A Could Predict Radiation-Induced Intestinal Injury
3	X_Anaerostipes	pP80	pP80	-0.4597	0.152277	462	442	0.00267841	0.125885
4	X_Gemmiger	pP80	pP80	-0.745852	0.246384	462	220	0.00260692	0.125885

## Sheet: Supplementary Data1
Supplementary Data1: Effect sizes (MaAsLin2 coefficients) and adjusted q-values for the diet-microbiome associations in children with and without Autism Spectrum Disorder (ASD)
coeff.	in ASD
GM	Prevalence	AHEI	CCDI	DII	Sulfur diet score	HFD	Mineral insufficiency	Vitamin insufficiency	Polysorbate-80	carboxymethylcellulouse	carrageenan	Emulsifiers	Protein	Fat	Carbohydrate	SFA	TFA	PUFA	MUFA	n3n6	MonSaccharide	Disaccharide	Starch	Fibre	Soluable_Fibre	Added_sugar	Calium	Phos	Sodium	Potassium	Magnesium	Chrome	Copper	Iodine	Iron	Molybdenum	Selenium	Zinc	Vit_B1	Vit_B2	Vit_B3	Vit_B5	Vit_B6	Vit_B12	Biotin	Vit_C	Vit_D	Folate	Vit_K
Actinomyces_SGB17168	0.135531	-0.255174	-0.284836	0.0905241	-0.03851	-0.150778	-0.0284845	0.0597068	0.0150226	-0.0594334	-0.0493014	-0.044423	-0.0123891	0.0745891	0.107621	-0.138925	-0.0472887	-0.0465663	-0.0173654	-0.00806569	-0.245395	-0.267385	0.0271975	-0.328778	0.115881	0.0460295	-0.119303	-0.125752	0.119	-0.302321	-0.223996	-0.219215	0.001128	-0.0746168	0.0175114	-0.0141301	-0.0683409	-0.0976868	-0.161695	-0.145198	-0.0326285	-0.1412	-0.173097	-0.0698711	-0.0665942	-0.278295	-0.0702561	-0.124822	-0.198852
Agathobaculum_butyriciproducens	0.838828	0.372224	0.512152	-0.410157	-0.334862	0.450933	-0.181547	-0.117773	-0.214979	-0.0666196	-0.229552	-0.160635	0.431579	0.155292	0.0705401	0.199691	-0.229667	0.113391	0.249006	0.196742	0.348795	0.160505	-0.0736653	0.150512	0.3151	0.104166	-0.215756	0.224415	-0.192453	0.444924	0.515602	-0.258615	0.525766	-0.0611334	0.125872	-0.0524162	0.448342	0.358664	-0.219915	0.149954	0.399581	0.221547	-0.234066	-0.2588	0.278683	0.390898	-0.305388	0.349096	0.317096
Allisonella_histaminiformans	0.155067	0.0372441	0.115369	-0.0982124	0.155003	0.0374628	-0.0271407	-0.1526	-0.276479	-0.222521	-0.301042	-0.283321	0.253644	0.102481	-0.0715179	0.0812578	-0.145332	0.125921	0.149351	-0.169607	0.19378	0.134093	-0.185656	0.0319363	0.00744148	-0.116915	-0.0143346	0.157372	0.0398533	0.14765	0.0777165	-0.123299	-0.00171927	0.0695052	-0.102805	0.123604	0.281329	0.130776	-0.0460509	0.0507978	0.108397	0.02548	-0.00279786	-0.0785701	0.271111	0.0550026	0.00423237	0.127873	-0.0253001
Anaerostipes_caccae	0.25641	-0.478252	-0.654183	0.31311	0.520874	-0.403936	0.259765	0.21742	0.204376	-0.0582556	0.185219	0.0757698	-0.528177	0.00807726	0.100164	-0.00781247	-0.206359	0.0993771	0.0284798	-0.432265	-0.462478	-0.2216	0.390453	-0.454854	-0.571586	-0.0392112	0.0814416	-0.441914	0.0556713	-0.496618	-0.491213	-0.0166774	-0.348589	-0.171463	-0.188241	-0.294944	-0.415476	-0.525573	-0.015117	-0.230235	-0.310602	-0.291605	0.0450408	-0.0160274	-0.151216	-0.370269	-0.0611543	-0.411054	-0.315861
Anaerostipes_hadrus	0.887668	0.22879	0.492203	-0.506839	-0.483852	0.345748	-0.29336	-0.392417	-0.321924	-0.335843	-0.23114	-0.334314	0.145174	0.137951	0.260288	-0.0545475	-0.0160092	0.137677	0.0864342	0.269056	0.160444	0.200547	-0.025028	0.273993	0.179416	0.112661	0.0406504	0.131406	-0.0804567	0.348581	0.329217	0.0919711	0.342888	0.263614	0.0649447	0.181279	0.0769258	-0.0914914	0.0832043	0.187439	0.142294	0.276819	-0.0585202	0.241835	-0.00472109	0.236977	0.193752	0.343278	0.295939
Anaerotignum_faecicola	0.302808	0.34747	0.424032	-0.269025	-0.39538	0.103833	-0.10399	-0.0854636	0.0408779	0.235007	0.123891	0.1775	0.490522	0.0550487	-0.0799381	0.108936	-0.0520121	-0.0134532	0.0513445	0.188759	0.138994	0.129601	-0.33013	0.285463	0.365178	-0.035562	-0.0764595	0.417761	-0.0213031	0.33349	0.568968	-0.0204663	0.5542	0.0604457	0.133149	0.0283003	0.229991	0.552458	0.0747588	0.179108	0.189042	0.143724	-0.179439	-0.188333	0.260075	0.334265	-0.121174	0.127178	0.091478
Anaerotignum_lactatifermentans	0.264957	-0.173598	-0.369831	0.213428	0.591021	-0.398701	0.0494419	0.0587357	-0.253026	-0.166934	-0.292888	-0.244666	0.0346943	-0.0578086	-0.275229	0.103799	-0.124713	-0.0785748	0.161454	0.0193456	-0.359412	-0.0619467	0.12174	-0.581091	-0.301152	-0.0387562	0.120465	0.135704	-0.0486857	-0.180512	-0.290211	-0.0144189	-0.30834	0.36442	-0.088643	0.273109	0.145777	0.00342605	0.107607	0.261778	0.143947	0.278338	0.087545	0.550289	0.0718478	-0.366008	0.469716	-0.193071	-0.143052
Bacteroides_fragilis	0.882784	-0.0639789	-0.409697	0.252986	0.565496	-0.113308	0.313858	0.26078	0.474289	0.557313	0.402941	0.546406	-0.074597	-0.138071	-0.222746	-0.0168029	0.136257	-0.106207	-0.0582457	0.0705671	-0.0708251	-0.270374	-0.00240042	-0.258136	-0.521293	0.150942	0.0531252	-0.0440014	0.164135	-0.179557	-0.195175	-0.0515095	-0.187305	-0.184917	-0.0995614	-0.286782	-0.153898	-0.00355444	-0.0274837	-0.0137689	-0.00134636	-0.0856119	-0.190986	-0.244867	0.0473297	-0.218379	-0.101592	-0.0473747	0.169055
Bacteroides_nordii	0.544567	0.493673	0.305202	-0.126518	-0.143869	0.0883729	-0.255483	-0.0887519	-0.326544	-0.246925	-0.180823	-0.270922	0.838727	0.189704	-0.413986	0.0583795	0.000385217	0.272455	0.225327	-0.178119	-0.0967018	0.130115	-0.605865	-0.175065	0.0385873	-0.164711	0.0152628	0.587863	-0.223993	0.299732	0.40085	-0.124513	0.499406	0.0641907	0.259391	-0.183722	0.516174	0.700855	-0.0598543	0.202903	0.566654	0.256122	-0.170439	0.0281722	0.0267867	0.220177	0.0816777	0.250826	0.0922629
Bifidobacterium_longum	0.945055	-0.373499	-0.273103	0.174458	0.0678404	-0.271485	0.00010071	-0.0537592	0.197117	-0.0251013	0.151802	0.081644	-0.286942	-0.000917397	0.130153	-0.369737	0.0829761	-0.0645962	-0.144601	-0.126693	-0.280331	-0.0440413	-0.0117817	-0.264085	-0.142889	0.0730911	0.102014	-0.198001	0.162353	-0.301437	-0.348101	0.105434	-0.278598	0.114957	-0.0803486	0.215727	-0.215528	-0.218648	0.0797189	0.0680616	-0.314111	0.00374084	0.0254902	0.108693	-0.10156	-0.0466715	0.194021	-0.144989	-0.202827
Blautia_caecimuris	0.394383	-0.499724	-0.492469	0.176918	0.431586	-0.591116	-0.0767547	0.108076	0.0738698	0.127706	-0.00398635	0.0864798	-0.295014	0.232289	0.16728	-0.209845	0.03648	0.0255394	0.0121219	0.115766	-0.40699	-0.193146	0.0916598	-0.617692	-0.274997	0.0266041	-0.138879	-0.327048	0.22441	-0.537748	-0.317422	0.102278	-0.196223	0.181523	0.00451973	-0.074867	-0.315134	-0.106784	0.105626	0.0424139	-0.421942	-0.104436	0.124802	0.379825	-0.269228	-0.470612	0.364732	-0.3864	-0.129061
Blautia_faecis	0.888889	0.324294	0.388085	-0.29234	-0.359819	0.274948	-0.210008	-0.14196	-0.116746	-0.00579318	-0.0540783	-0.0483841	0.494703	0.0479161	-0.112025	0.0393905	-0.121522	0.0824323	0.0807543	0.293579	0.299309	0.224381	-0.22703	0.201687	0.279685	0.072845	-0.135419	0.320172	0.0356681	0.419715	0.377374	-0.132513	0.289524	0.164025	0.0281389	0.141515	0.33317	0.437014	0.0548776	0.203924	0.347055	0.210599	-0.208662	0.0805105	-0.0590894	0.356288	-0.0665653	0.292443	0.152912
Blautia_SGB4815	0.23199	0.195694	0.338847	-0.330305	-0.293932	0.194924	-0.20526	-0.0988356	-0.0268389	0.0848863	0.113593	0.0757403	0.33076	0.385012	0.0880724	-0.0485555	-0.0420404	0.371716	0.217073	-0.0717023	0.138339	0.00910576	-0.432543	0.0972561	0.260625	0.117489	-0.0376964	0.193475	0.105113	0.194868	0.124484	-0.148455	0.319485	0.0582648	0.21677	0.172379	0.268753	0.323119	-0.0554446	0.171393	0.14314	0.109784	-0.267287	-0.157581	0.0823142	0.283519	-0.125565	0.0894527	0.0328978
Candidatus_Cibionibacter_quicibialis	0.420024	0.119099	0.121069	-0.151343	0.0286704	-0.106618	-0.100041	0.11717	-0.270257	0.0758949	0.0927936	0.00549591	0.706299	0.386225	-0.286724	0.052443	-0.248923	0.336492	0.438889	0.0439297	0.0270205	0.0586732	-0.596722	-0.13219	0.0234049	-0.247419	-0.335782	0.159244	0.207914	0.0536249	-0.116181	-0.219985	0.056676	-0.0680294	-0.0786934	0.124411	0.370386	0.386548	-0.0673773	0.0754313	0.526851	0.130526	-0.236075	-0.386608	-0.0206838	0.100683	-0.0460606	-0.0404327	-0.109759
Christensenellaceae_bacterium_NSJ_63	0.34188	-0.158102	-0.0959804	0.157421	0.280347	-0.235306	0.172429	0.283301	0.034936	0.0848961	0.0784826	0.0796089	-0.00333848	0.156314	-0.0719491	-0.0275864	0.440332	0.0642816	0.212182	0.119039	-0.0466587	0.118351	-0.40183	-0.232485	-0.15037	-0.0120097	-0.162601	-0.161644	0.0869605	-0.208408	-0.14424	-0.184197	-0.112793	-0.0239257	-0.117282	-0.178255	-0.0541917	0.158363	-0.0296405	-0.027094	0.0205867	-0.244895	-0.233792	-0.100517	-0.390734	-0.0699766	-0.109669	-0.333368	-0.300978
Clostridiaceae_bacterium_Marseille_Q4143	0.153846	0.333431	0.340148	-0.0865723	-0.247053	0.22132	0.120349	0.14592	0.0885756	0.00785886	0.113503	0.0614195	0.318698	-0.0703986	-0.162376	0.237103	-0.206208	0.0253165	0.00620925	0.0194405	0.459764	0.0962246	-0.205924	0.0978548	0.106076	0.44023	-0.0792277	0.229	-0.319283	0.276959	0.268188	-0.0257159	0.51577	0.0449063	-0.145424	0.113507	0.302505	0.148199	-0.0701187	0.0143799	0.20741	0.382265	0.0525992	-0.0165651	0.129482	0.125395	0.0170506	0.0132655	0.00522172
Clostridiales_Family_XIII_bacterium_BX16	0.157509	0.244083	0.193978	-0.190823	-0.235255	0.21968	-0.123795	-0.187142	0.171522	0.160786	0.249325	0.207908	-0.0608311	0.0635968	0.0737369	0.0389138	-0.193306	0.108162	0.0926711	0.248918	0.336418	0.208446	-0.157079	0.19595	0.177926	0.245834	-0.0182964	0.0103622	-0.147096	0.207349	0.232604	-0.00782573	0.188186	0.132913	0.0352634	0.121497	-0.0693162	0.0121971	-0.00573148	0.0497958	-0.0162218	0.0265742	0.0348195	-0.0388456	0.0421794	0.405744	0.00827628	0.157445	0.151251
Clostridium_leptum	0.708181	-0.485305	-0.197183	0.206522	0.332646	-0.508265	-0.0591876	0.377085	-0.192778	0.0615185	-0.138876	-0.0565946	0.29711	0.447298	-0.0489995	-0.443045	0.5144	0.195207	0.36741	0.0822853	-0.618058	0.023327	-0.379084	-0.691156	-0.424786	-0.0909283	-0.292597	-0.0602832	0.387347	-0.359416	-0.391289	-0.358537	-0.374046	0.157502	-0.314842	-0.13471	0.138701	0.129877	-0.316628	-0.165736	0.00927506	-0.298284	-0.708239	-0.133786	-0.587121	-0.167698	0.161944	-0.503834	-0.401939
Clostridium_methylpentosum	0.117216	0.0130966	0.0152734	-0.0952874	-0.00247409	-0.086796	-0.128604	-0.08441	-0.193604	-0.242799	-0.240992	-0.255505	0.182584	0.134359	-0.00524803	0.116438	-0.0652702	0.156764	0.221808	-0.0118904	-0.108348	-0.112935	-0.0876218	-0.204247	-0.0154828	0.0397545	0.00954939	0.127645	-0.136142	-0.0261582	0.0574474	0.045354	0.0142139	-0.0103746	0.114157	-0.035239	0.259845	0.140293	0.0875171	0.143989	0.126114	0.115172	-0.011702	-0.0267958	-0.0547874	-0.116909	0.123613	-0.0307047	0.02776
Clostridium_sp_1001270J_160509_D11	0.192918	0.139303	0.193585	-0.140396	-0.0719586	0.0888425	-0.0310037	-0.196654	-0.00868818	0.157386	0.0594852	0.102772	0.0515173	0.151079	0.000674362	0.105739	-0.0936984	0.232136	0.140466	-0.0904501	0.0571552	0.162397	-0.0874106	0.162143	0.244247	-0.0275958	-0.015571	0.0409899	0.02389	0.111752	0.123137	0.050486	0.0581302	0.0126057	0.138967	0.307471	0.167293	0.11049	0.0455674	-0.0180011	0.0329808	0.0624017	0.0887881	-0.077426	0.103504	-0.0421812	0.0330644	0.0182018	0.204864
Clostridium_sp_AM33_3	0.278388	0.301893	0.428121	-0.370643	-0.396979	0.301256	-0.182521	-0.200715	-0.0017197	0.099762	-0.0160843	0.049125	0.123643	0.115471	0.179407	0.219177	-0.241555	0.216879	0.0698363	0.139189	0.210835	0.0584814	-0.201307	0.467278	0.287866	0.0539692	-0.0345489	0.175416	-0.0902038	0.415017	0.437412	0.165439	0.372799	-0.154976	0.0545342	0.180522	-0.0472134	0.0265271	-0.0087451	-0.130021	-0.0391627	0.0309393	0.0246654	-0.229963	0.315625	0.403386	-0.0910579	0.18676	0.30428
Collinsella_aerofaciens	0.627595	0.23749	0.449069	-0.541533	-0.0212716	-0.11267	-0.591094	-0.404852	0.267426	0.0811716	0.172027	0.163155	0.918131	0.495793	0.156229	0.0719025	-0.0569134	0.426736	0.48953	0.0894493	0.0773541	0.324411	-0.743802	-0.0997142	0.131737	-0.05891	-0.0594652	0.502168	0.11641	0.349216	0.305161	-0.253972	0.0218554	0.365561	-0.118397	0.275858	0.541161	0.584641	-0.067414	0.250351	0.485859	0.207212	-0.3722	-0.206843	0.0877166	0.121779	0.0659126	0.0937084	-0.164335
Collinsella_SGB14861	0.161172	0.265909	0.324281	-0.224565	-0.181742	0.24983	-0.150067	-0.169883	0.120169	-0.00490432	0.14428	0.071751	0.25033	0.0462459	-0.0212963	0.0929105	-0.0830956	0.0933888	0.0272346	-0.0365171	0.334794	0.133793	-0.0795385	0.253397	0.135986	0.22992	-0.00065174	0.230295	-0.154652	0.267277	0.335306	0.20017	0.169503	-0.00954438	0.151259	0.0344289	0.127534	0.213706	0.176906	0.0988658	0.247591	0.107641	0.192268	0.0701166	0.127084	0.0839472	-0.000610516	0.164712	0.238699
Collinsella_SGB4121	0.720391	-0.104145	-0.234777	0.151301	0.271302	-0.227917	0.107633	0.230383	0.275274	0.353594	0.465781	0.406631	-0.202955	-0.13729	-0.0149408	-0.0733749	-0.0794866	-0.0997778	-0.13913	0.0323719	-0.217069	-0.160768	0.114424	-0.146461	-0.231905	0.0619875	-0.0705969	-0.224995	0.0441176	-0.290923	-0.133735	0.0353697	-0.257253	-0.22292	-0.154002	-0.373771	-0.296871	-0.0699777	-0.0476377	-0.15001	-0.153239	-0.196038	-0.193138	-0.291633	-0.217608	0.0948395	-0.280744	-0.158849	-0.0162998
Coprococcus_comes	0.242979	0.281454	0.261303	-0.235502	-0.180513	0.30405	-0.0256094	-0.0922385	-0.0994947	0.151601	0.0750542	0.0825803	0.322856	0.203999	-0.0328747	0.419531	-0.0394675	0.192669	0.276793	0.229093	0.255194	0.0394191	-0.289663	0.329454	0.151146	0.124581	-0.128104	0.192014	-0.00381141	0.323279	0.30439	-0.0237665	0.384891	-0.149613	0.0264499	0.00408301	0.0581094	0.154279	-0.0364478	-0.0608386	0.338795	-0.0150845	-0.202446	-0.29333	0.185129	0.259085	-0.189897	0.16836	0.250384
Coprococcus_eutactus	0.14652	0.424372	0.556148	-0.481041	-0.443527	0.320212	-0.396009	-0.307545	-0.1349	-0.0126006	-0.0718212	-0.0620788	0.273873	0.207383	0.0924605	0.187191	-0.0925484	0.253007	0.230118	-0.166825	0.221772	0.15019	-0.204619	0.282039	0.157575	-0.0696758	0.0414977	0.266542	-0.14241	0.400564	0.578416	-0.0227124	0.438238	0.0888743	0.0605497	0.1141	0.512314	0.208058	0.062052	0.039263	0.224778	0.0605387	-0.0861445	-0.134564	0.324762	0.165177	-0.0703352	0.137871	0.175174
Eggerthella_lenta	0.948718	-0.269948	-0.2626	0.188319	0.0782874	0.0416656	0.228629	0.211717	0.117653	-0.0477567	0.0471823	0.0171223	-0.462845	-0.318014	0.00629503	-0.215177	0.168975	-0.353733	-0.3671	-0.0254918	-0.206225	-0.297217	0.367562	-0.108668	-0.28877	0.157263	-0.0428107	-0.268583	0.0376446	-0.291968	-0.207884	0.0363189	-0.0542668	-0.173437	-0.027216	-0.238879	-0.252255	-0.242598	-0.0843809	-0.15043	-0.343807	-0.0838648	-0.0519929	0.0389092	-0.14687	-0.0746547	-0.0459505	-0.126582	-0.0579149
Eisenbergiella_tayi	0.493284	-0.205748	-0.484315	0.52901	0.297996	-0.0134944	0.579044	0.515358	0.208069	0.0470096	0.0799385	0.101135	-0.456245	-0.586563	-0.361233	-0.216554	-0.0523205	-0.455417	-0.556628	-0.0608407	-0.207451	-0.22286	0.199901	-0.141609	-0.0571969	-0.0501161	0.194932	-0.213103	0.0862618	-0.202606	-0.143602	0.187983	-0.172785	-0.24639	0.0351544	-0.447193	-0.0776293	-0.000967451	0.160397	0.0607518	-0.102313	-0.00675635	0.203999	-0.0928573	-0.139017	0.00643355	-0.111257	-0.0294657	-0.239863
Enterocloster_bolteae	0.909646	0.0154323	-0.202975	0.240886	0.420317	0.226848	0.35499	0.300844	0.114276	0.203833	0.0386127	0.151314	-0.214165	-0.398439	-0.149854	0.0632535	0.119143	-0.314668	-0.216144	-0.0235439	-0.0462751	-0.031596	0.401097	-0.0367946	-0.127957	-0.244177	-0.0566574	-0.0911171	-0.0840437	-0.0672499	-0.0322972	-0.335465	-0.101436	-0.178533	0.0631432	-0.39869	-0.0359106	-0.110373	-0.118001	-0.0997665	0.0442718	-0.0927944	-0.021928	-0.0118354	-0.135704	-0.0973561	-0.296875	0.0754931	-0.0618682
Escherichia_coli	0.869353	-0.327367	-0.492805	0.638519	0.485838	0.0950611	0.538484	0.482529	-0.12832	0.229084	-0.017128	0.0890105	-0.295141	-0.359439	-0.31555	-0.0898787	-0.109675	-0.35833	-0.345776	-0.126466	-0.255713	-0.392138	0.410099	-0.271188	0.149579	-0.434871	-0.251228	-0.419284	0.24599	-0.442193	-0.494796	-0.257832	-0.312248	-0.38473	-0.252932	-0.375037	-0.0918375	-0.473893	-0.459108	-0.601259	-0.202456	-0.547442	0.00318938	-0.2188	-0.0231399	-0.438296	-0.298254	-0.341416	-0.18974
Eubacterium_siraeum	0.147741	0.459884	0.321585	-0.0825534	-0.263057	0.293132	0.0207922	-0.153084	0.201889	0.104637	0.179143	0.162414	0.167511	-0.186715	-0.199798	0.0596591	0.214007	-0.205291	-0.153191	0.307296	0.199472	0.392748	-0.129727	0.318018	0.227476	-0.00339314	0.173987	0.305181	-0.294758	0.381591	0.360994	-0.0222184	0.250212	0.236439	0.162278	0.1662	0.0956172	0.0856824	0.0107701	0.233634	0.146351	0.164485	0.177704	0.129585	0.155651	0.371047	0.113978	0.350597	0.0801134
Eubacterium_sp_AF16_48	0.164835	0.332317	0.291122	-0.334122	-0.214429	0.106921	-0.244958	-0.142243	-0.120736	-0.0321799	-0.0866344	-0.0740387	0.300594	0.219009	0.0550176	0.211862	-0.0320054	0.233117	0.316352	0.0710982	-0.0126402	0.0670119	-0.214279	0.0656126	0.0713813	-0.138141	-0.0150187	0.283013	-0.134242	0.207003	0.327554	-0.192578	0.246797	0.0689411	-0.0469469	0.0566372	0.226426	0.358102	0.120208	0.108845	0.254389	0.0788435	-0.26328	-0.09388	0.0359249	0.222887	0.00476407	0.0113321	0.0205546
Faecalibacterium_prausnitzii	0.970696	0.199362	0.349704	-0.1608	-0.272298	0.0400926	-0.167495	-0.150127	-0.0619596	0.178678	0.0745035	0.10629	0.402458	0.0539237	-0.0400738	-0.168774	0.0132191	-0.0337095	0.0391546	0.242753	0.118513	0.229274	-0.212328	0.0304492	0.158804	0.0393187	-0.021678	0.283281	0.0360161	0.189337	0.140649	-0.0878393	0.201677	0.19636	-0.0113639	0.151146	0.201292	0.327381	-0.234794	0.148433	0.118416	0.189669	-0.211745	0.00998794	0.148801	0.125716	-0.0387298	0.154448	0.121593
Firmicutes_bacterium_AF16_15	0.479853	0.335927	0.362091	-0.214726	-0.204971	-0.136165	-0.282167	-0.204538	0.136917	0.193259	0.237158	0.213495	0.64209	0.308107	0.0487642	0.16583	0.0792027	0.199494	0.347814	0.250975	0.12556	0.0983557	-0.499948	-0.00645159	0.31984	0.114817	0.00489895	0.55827	-0.0583369	0.234143	0.389782	-0.149653	0.349117	0.29085	-0.0372659	0.51761	0.218563	0.594189	0.108774	0.184568	0.251306	0.175371	-0.179211	-0.0130486	0.289831	0.136045	0.121955	-0.0855146	-0.0136116
Flavonifractor_plautii	0.990232	-0.0121282	-0.17149	0.0936422	0.106047	-0.0447259	0.0971111	0.0656999	0.0314616	0.00621641	-0.0289898	0.00187311	-0.114687	-0.0710999	0.0208138	-0.049449	0.0939723	-0.0500937	-0.0491045	0.0267354	-0.0802056	-0.0417089	0.144764	-0.200493	-0.141921	-0.00458825	-0.0101985	-0.0723421	-0.0453958	-0.166536	-0.12598	-0.0165999	-0.105121	-0.0686374	-0.0420988	-0.210603	-0.0747724	-0.0366094	-0.0493426	-0.0384359	-0.0697566	-0.0539245	-0.0451138	0.0484189	-0.110051	-0.0476971	0.0141336	-0.140384	-0.0855564
Fusicatenibacter_saccharivorans	0.814408	0.352369	0.47585	-0.406389	-0.530746	0.113631	-0.312909	-0.291559	-0.275152	-0.163781	-0.173325	-0.210644	0.627438	0.214198	-0.0279199	0.0882625	-0.00810426	0.279489	0.273941	-0.0523997	0.0397538	0.204363	-0.43738	0.081243	0.119889	0.139148	-0.172605	0.38943	0.0117017	0.242665	0.247474	-0.148648	0.466532	0.0901089	-0.0397798	0.309979	0.472153	0.41143	-0.0628338	0.207709	0.574148	0.292138	-0.487027	-0.231358	0.169412	0.243495	-0.162808	0.375151	0.115645
GGB3538_SGB4728	0.172161	-0.18478	-0.249323	0.373717	0.30914	-0.318678	0.13521	0.271223	-0.156106	-0.0578856	-0.140206	-0.113513	-0.0286515	-0.0995316	-0.243784	-0.277496	0.105434	-0.149941	-0.0622171	-0.0646348	-0.380365	0.103576	0.0992201	-0.540192	-0.30723	-0.20487	0.0406996	-0.0505997	0.0240458	-0.314576	-0.28337	-0.148603	-0.346936	0.267912	-0.308589	-0.156659	-0.164113	0.0241524	-0.139853	-0.0481113	-0.199783	-0.134774	-0.243131	0.167688	-0.380826	-0.239885	0.185872	-0.472457	-0.0711903
GGB51647_SGB4348	0.150183	0.173293	0.636517	-0.486651	-0.0677989	-0.229014	-0.601467	-0.540409	0.104883	0.161878	0.185527	0.172331	0.540041	0.517417	0.174231	-0.044375	0.172299	0.197712	0.549546	0.294394	0.258593	0.483501	-0.449226	0.0519658	0.0643458	0.180346	0.102025	0.445941	0.126056	0.482881	0.374502	-0.189087	0.145768	0.458386	0.00699561	0.135434	0.205311	0.497374	-0.0264276	0.249937	0.302426	0.037773	-0.201732	0.297654	0.124237	0.101505	0.089741	0.0926773	0.336189
GGB9758_SGB15368	0.136752	0.199257	0.296511	-0.191342	-0.014728	0.173541	-0.0208086	0.0338518	0.254211	0.159729	0.26938	0.233609	0.0696191	0.0586767	-0.0147914	0.0168451	-0.0339923	0.0285471	0.0796528	0.00549532	0.4081	0.314343	-0.192738	0.243361	0.11848	0.308595	-0.0161277	0.0578513	-0.0390738	0.348738	0.205526	-0.0757714	0.016776	0.153131	-0.0728286	-0.00110102	-0.0331772	0.0535909	0.046121	0.027828	0.142368	-0.0308632	0.0724382	0.023398	-0.0326297	0.201057	0.00201662	0.0688199	0.0232609
Hungatella_hathewayi	0.778999	0.0496697	-0.22373	0.356817	0.146712	0.347248	0.534819	0.0811058	0.207455	0.167001	0.299105	0.235657	-0.591786	-0.716044	-0.164208	0.0256769	0.210736	-0.582049	-0.545261	0.138502	0.14157	-0.0831404	0.594563	0.193671	-0.212567	-0.237628	0.201347	-0.200627	-0.287577	-0.0471284	0.0785923	0.124464	-0.0455731	-0.0990337	0.030813	-0.179485	-0.324084	-0.430933	0.00273901	-0.0966524	-0.314239	0.00426584	0.293359	0.0651671	0.029875	0.354404	-0.113609	0.230881	0.0607282
Hydrogenoanaerobacterium_saccharovorans	0.692308	-0.0903064	-0.235488	0.148342	0.165307	-0.298735	-0.0295707	0.265617	0.165501	0.181387	0.0856017	0.166189	0.396152	0.314033	-0.151701	-0.115281	-0.30568	0.179244	0.383587	0.0361867	-0.472322	-0.138344	0.0158945	-0.844035	-0.483374	0.20819	-0.428623	0.0619162	0.113726	-0.448478	-0.210877	-0.243641	-0.147936	0.122332	-0.432213	-0.104813	0.420306	0.324943	-0.417212	-0.252828	0.176142	-0.14849	-0.619369	-0.017739	-0.170294	-0.585654	-0.0526364	-0.688488	0.0086167
Lachnospira_sp_NSJ_43	0.194139	0.21724	0.140257	-0.0480781	-0.0424228	0.191018	0.0300021	-0.0383797	-0.280595	-0.137493	-0.172128	-0.197193	0.149863	-0.152186	-0.26732	-0.00471457	-0.0652512	-0.150888	-0.0981367	0.0384095	0.211209	0.149043	-0.136182	0.346048	0.0584692	-0.141756	0.143815	0.245442	-0.0196299	0.390501	0.275554	0.212037	0.0967258	0.239731	-0.057485	0.377888	0.0442719	0.03884	0.0713252	0.156625	0.0818251	0.25258	0.124612	0.0353034	0.418457	0.142267	0.243857	0.24343	0.287646
Lacrimispora_amygdalina	0.687424	0.378881	0.718981	-0.651662	-0.533487	0.175258	-0.519501	-0.637852	-0.252744	-0.173598	-0.247209	-0.233866	0.331634	0.354673	0.177453	0.355789	0.163788	0.573849	0.439112	0.16044	-0.12238	0.0240053	-0.100663	0.0639592	0.291296	0.103951	-0.000425027	0.345301	-0.161777	0.232459	0.515742	-0.0621634	0.569881	0.207676	0.181076	0.406236	0.422696	0.271286	0.135884	0.344358	0.290657	0.418495	-0.25271	0.0444603	0.345286	0.0619522	-0.0432797	0.596775	0.441056
Lacrimispora_saccharolytica	0.296703	-0.21829	-0.370552	0.14822	0.121569	-0.251059	-0.117567	0.213619	0.0353959	-0.076046	-0.0447098	-0.047151	-0.183265	0.163501	0.231348	-0.126977	0.106987	0.0197449	0.106455	0.121374	0.0153555	-0.156409	0.119815	-0.234297	-0.293663	0.342522	-0.280871	-0.436199	-0.0194863	-0.452321	-0.566951	-0.0387373	-0.331766	-0.112904	-0.416806	-0.317053	-0.201811	-0.200217	-0.36109	-0.399105	-0.190069	-0.226268	-0.223524	-0.137224	-0.471524	-0.156923	-0.0775552	-0.584443	-0.213198
Massilioclostridium_coli	0.114774	-0.203826	-0.265398	0.204785	0.21393	-0.0617855	0.0848373	0.188269	-0.097087	-0.046131	-0.0728923	-0.0716383	-0.22576	-0.0577603	-0.00558576	-0.138762	0.310204	-0.147119	-0.134987	-0.0410921	-0.0641713	-0.108133	-0.0711398	-0.0713513	-0.148244	0.0251262	-0.136932	-0.295382	0.120857	-0.269722	-0.229084	-0.052459	-0.212016	-0.132338	-0.00902141	-0.10285	-0.191948	-0.234205	-0.0526518	-0.17482	-0.171487	-0.241468	-0.0301	-0.108284	-0.243296	-0.0838876	-0.125235	-0.21146	-0.158474
Megamonas_funiformis	0.189255	0.322542	0.557684	-0.411686	-0.266289	-0.277764	-0.448975	-0.434342	-0.208024	-0.0136125	-0.0183509	-0.0634566	0.58784	0.371117	-0.126458	0.284285	-0.220841	0.436759	0.52189	0.020283	0.0793937	0.224501	-0.50925	0.0500916	0.133279	-0.0253186	0.163751	0.574741	-0.0681369	0.405347	0.427848	0.179903	0.108555	0.470602	0.0061482	0.417472	0.260456	0.431858	0.120268	0.337663	0.331606	0.247066	-0.0500092	0.272579	0.387719	0.246719	0.220086	0.264931	0.207388
Mogibacterium_diversum	0.101343	-0.197081	-0.225274	0.079871	0.167718	-0.0386337	0.122942	0.131732	-0.0150141	-0.127395	-0.0794245	-0.0983565	-0.170585	0.0122717	0.103217	-0.0326995	0.0542053	-0.0301983	-0.0333547	-0.0415667	-0.102488	-0.165856	0.0814265	-0.132662	0.0518786	-0.0344629	-0.136377	-0.254115	0.0698903	-0.227912	-0.233658	0.00173454	-0.141054	-0.18811	-0.025102	-0.179274	-0.161698	-0.160228	-0.0447008	-0.161923	-0.090111	-0.178202	0.0606409	-0.0548766	-0.209445	-0.135403	-0.0691367	-0.155761	-0.21296
Roseburia_sp_AF02_12	0.114774	0.160714	0.209745	-0.279847	-0.208485	0.0507473	-0.27182	-0.155876	-0.0638131	-0.0413851	-0.0770288	-0.0623086	0.228951	0.148313	0.119349	-0.00868054	-0.0542236	0.129122	0.146719	0.0557473	0.310313	0.0317887	-0.196185	0.0239024	0.00120459	0.401384	0.0258297	0.179642	-0.0652237	0.153246	0.201232	-0.0928647	0.339636	0.0609588	0.0449871	-0.0486705	0.257851	0.263159	0.021414	0.0988924	0.205215	0.143702	-0.0918605	0.0133095	0.0718566	0.147788	0.063619	0.0779741	-0.015191
Ruminococcus_callidus	0.129426	0.324866	0.338259	-0.25433	-0.0900947	0.186778	-0.162957	-0.241703	-0.0221432	-0.0266048	-0.0806537	-0.0452984	0.291382	0.0491941	0.017421	0.202512	0.0586917	0.0421378	0.0944383	0.0616345	0.350495	0.0884311	-0.107216	0.216267	0.116173	0.19414	-0.0252879	0.244491	-0.295449	0.27113	0.342554	-0.0653009	0.349165	0.132573	0.244182	0.229415	0.510316	0.413781	0.0723754	0.420036	0.327254	0.398158	-0.0231029	-0.172901	0.161231	0.000972694	-0.0855843	0.25967	0.137174
Vescimonas_coprocola	0.514042	0.411752	0.489466	-0.426149	0.191121	-0.317561	-0.446007	-0.217337	-0.0098171	-0.156065	-0.0251529	-0.095709	0.781138	0.476566	-0.114222	0.241118	0.454963	0.492945	0.622805	0.39574	-0.109061	0.525802	-0.701438	-0.202026	0.0189437	0.0995338	0.00530779	0.628986	-0.199412	0.211802	0.434927	-0.176597	0.342728	0.425854	0.200412	0.0672181	0.713532	0.747239	0.358442	0.519644	0.645797	0.31642	-0.303995	0.134601	-0.0498637	-0.0537865	0.283757	0.188265	0.104064
q-value
GM		AHEI	CCDI	DII	Sulfur diet score	HFD	Mineral insufficiency	Vitamin insufficiency	Polysorbate-80	carboxymethylcellulouse	carrageenan	Emulsifiers	Protein	Fat	Carbohydrate	SFA	TFA	PUFA	MUFA	n3n6	MonSaccharide	Disaccharide	Starch	Fibre	Soluable_Fibre	Added_sugar	Calium	Phos	Sodium	Potassium	Magnesium	Chrome	Copper	Iodine	Iron	Molybdenum	Selenium	Zinc	Vit_B1	Vit_B2	Vit_B3	Vit_B5	Vit_B6	Vit_B12	Biotin	Vit_C	Vit_D	Folate	Vit_K
Actinomyces_SGB17168		0.132409	0.079359	0.736583	0.8854	0.497087	0.942125	0.856621	0.985628	0.866356	0.894798	0.921322	0.972777	0.783891	0.698679	0.555412	0.88087	0.886446	0.968247	0.985464	0.149948	0.111176	0.932966	0.035048	0.651157	0.909538	0.639119	0.585792	0.652971	0.058146	0.21356	0.25669	0.998065	0.810413	0.966532	0.962705	0.816644	0.677684	0.489556	0.546569	0.924737	0.541763	0.42563	0.803241	0.80738	0.094888	0.809862	0.580956	0.306129
Agathobaculum_butyriciproducens		0.217659	0.055931	0.154207	0.259724	0.115862	0.698613	0.833848	0.663134	0.921457	0.615101	0.773881	0.114353	0.725525	0.916503	0.636167	0.577004	0.805735	0.488626	0.633342	0.255243	0.720443	0.874054	0.705282	0.338785	0.843868	0.602033	0.551414	0.664623	0.108906	0.053446	0.511938	0.050218	0.918945	0.812881	0.925975	0.112418	0.224626	0.625525	0.751304	0.172864	0.576854	0.553031	0.487727	0.412358	0.184576	0.39121	0.265482	0.332786
Allisonella_histaminiformans		0.915983	0.58568	0.679074	0.397399	0.910778	0.942125	0.511606	0.114737	0.236623	0.069811	0.096366	0.106792	0.674133	0.810679	0.781606	0.51738	0.577252	0.464014	0.398821	0.27893	0.549207	0.291776	0.912668	0.993143	0.633414	0.976201	0.440112	0.926509	0.468	0.73644	0.632643	0.998065	0.816448	0.703858	0.579407	0.074953	0.523712	0.896691	0.87658	0.62366	0.95382	0.996068	0.766033	0.094075	0.846927	0.997487	0.549945	0.947927
Anaerostipes_caccae		0.123596	0.015328	0.387108	0.078179	0.22661	0.578807	0.654573	0.710843	0.945364	0.760119	0.922951	0.064595	0.989259	0.87766	0.995334	0.662127	0.850875	0.97635	0.184743	0.12954	0.617859	0.224794	0.137525	0.048299	0.96722	0.906812	0.163626	0.950877	0.100278	0.101161	0.985243	0.310565	0.741127	0.717719	0.448739	0.202267	0.068052	0.989498	0.614428	0.388639	0.483497	0.951004	0.988722	0.746474	0.2851	0.931297	0.213033	0.39977
Anaerostipes_hadrus		0.451689	0.025872	0.020041	0.031106	0.176259	0.343102	0.142025	0.284578	0.233702	0.530616	0.256522	0.659569	0.721749	0.394797	0.938322	0.977722	0.714738	0.828581	0.353973	0.645434	0.550094	0.960277	0.335339	0.623892	0.799114	0.950266	0.729247	0.870261	0.162566	0.20078	0.86184	0.168704	0.372999	0.902874	0.586715	0.855696	0.805709	0.872337	0.606823	0.688617	0.354983	0.910008	0.430996	0.990525	0.438336	0.585726	0.175778	0.285804
Anaerotignum_faecicola		0.195579	0.086529	0.363161	0.115323	0.814367	0.830211	0.872263	0.955759	0.511277	0.80342	0.701199	0.03639	0.918762	0.885853	0.818658	0.917582	0.98005	0.930081	0.6043	0.724172	0.76246	0.215795	0.336796	0.168739	0.966113	0.884956	0.096802	0.974725	0.223711	0.010093	0.970234	0.013442	0.912564	0.772668	0.955208	0.469272	0.013758	0.895399	0.642766	0.581225	0.73261	0.631589	0.603862	0.395699	0.228941	0.778491	0.745146	0.841944
Anaerotignum_lactatifermentans		0.603896	0.143665	0.533484	0.006717	0.128205	0.928262	0.924618	0.502979	0.706111	0.392747	0.517514	0.943876	0.911207	0.390351	0.822114	0.772504	0.859448	0.652606	0.971915	0.169574	0.908313	0.747951	0.007922	0.301293	0.958897	0.78851	0.734402	0.950877	0.592644	0.310653	0.984181	0.272755	0.176149	0.868949	0.37229	0.704436	0.995871	0.827512	0.426067	0.703879	0.391328	0.844724	0.015003	0.87718	0.162953	0.06149	0.57267	0.724258
Bacteroides_fragilis		0.920295	0.185036	0.533484	0.047448	0.835974	0.446	0.561342	0.164017	0.066257	0.281041	0.080236	0.886103	0.777349	0.646369	0.988538	0.791303	0.836788	0.935218	0.914607	0.899683	0.505569	0.996261	0.514999	0.074695	0.781971	0.945636	0.95346	0.766175	0.656342	0.622021	0.949392	0.648769	0.699628	0.878245	0.46123	0.749866	0.996036	0.9766	0.99192	0.998688	0.900242	0.686605	0.554491	0.936103	0.630388	0.853423	0.945116	0.724258
Bacteroides_nordii		0.1671	0.460205	0.851284	0.764178	0.898189	0.641406	0.913612	0.535432	0.666853	0.792395	0.638357	0.004397	0.726076	0.31441	0.956236	0.998823	0.571912	0.646969	0.754362	0.881485	0.830065	0.062553	0.722443	0.971966	0.789766	0.984169	0.083075	0.695225	0.496231	0.29642	0.870701	0.16047	0.939255	0.626039	0.728647	0.151714	0.027063	0.94856	0.732571	0.104053	0.608211	0.762125	0.982204	0.969656	0.681692	0.914639	0.58934	0.897779
Bifidobacterium_longum		0.003953	0.06023	0.314763	0.745144	0.067139	0.999555	0.856621	0.299661	0.955837	0.508605	0.783841	0.042978	0.997068	0.566453	0.003784	0.748086	0.797945	0.443175	0.554096	0.050824	0.887086	0.971398	0.074737	0.472959	0.789766	0.667967	0.232492	0.407727	0.030667	0.007989	0.682229	0.054098	0.61538	0.772668	0.179423	0.180247	0.148871	0.795001	0.811458	0.026001	0.98782	0.939627	0.618884	0.618635	0.869729	0.27086	0.434444	0.222756
Blautia_caecimuris		0.072054	0.071716	0.669906	0.126711	0.022661	0.907417	0.845675	0.908358	0.816605	0.996925	0.898898	0.351372	0.549241	0.724692	0.619411	0.962468	0.971142	0.990144	0.813412	0.161338	0.645557	0.842043	0.013505	0.452604	0.974259	0.775486	0.318009	0.609573	0.044958	0.324716	0.870701	0.609066	0.683688	0.992201	0.89084	0.344074	0.805709	0.849262	0.953564	0.147136	0.861406	0.788405	0.229218	0.450556	0.094888	0.267487	0.208442	0.789582
Blautia_faecis		0.169373	0.078428	0.240132	0.107788	0.286456	0.532515	0.720719	0.798677	0.995804	0.918773	0.936834	0.012438	0.918762	0.793331	0.952902	0.752937	0.832706	0.828581	0.252764	0.218148	0.44948	0.378732	0.489717	0.279296	0.887346	0.729156	0.179971	0.954624	0.052101	0.091008	0.744763	0.246398	0.628252	0.966532	0.671688	0.163838	0.039661	0.919142	0.529098	0.134945	0.500273	0.509583	0.84224	0.886925	0.11776	0.879142	0.242945	0.652028
Blautia_SGB4815		0.469521	0.104563	0.126182	0.178097	0.486819	0.501646	0.812638	0.970409	0.840244	0.792395	0.871808	0.112041	0.063843	0.82011	0.93722	0.921924	0.073376	0.395655	0.855205	0.654374	0.989401	0.026488	0.756835	0.284764	0.750856	0.945636	0.482525	0.791489	0.468	0.671336	0.681775	0.13958	0.899675	0.428916	0.556296	0.25497	0.120154	0.911938	0.584557	0.62366	0.768296	0.278119	0.607442	0.809247	0.2222	0.715559	0.791054	0.949436
Candidatus_Cibionibacter_quicibialis		0.79509	0.780157	0.750213	0.964855	0.843257	0.877219	0.845452	0.55609	0.916504	0.891049	0.997973	0.004865	0.233598	0.464756	0.949198	0.559469	0.310646	0.146487	0.953594	0.972844	0.928431	0.026026	0.758771	0.981422	0.536948	0.353635	0.729247	0.652971	0.9134	0.790015	0.637192	0.919943	0.913678	0.902874	0.80207	0.254002	0.208319	0.923822	0.926009	0.066441	0.821241	0.571922	0.24011	0.973579	0.846056	0.952141	0.957274	0.835684
Christensenellaceae_bacterium_NSJ_63		0.55582	0.739012	0.583909	0.177925	0.320742	0.578807	0.240324	0.947922	0.828029	0.850916	0.850045	0.989952	0.585699	0.865064	0.964827	0.015124	0.856163	0.380352	0.715933	0.899683	0.713647	0.029849	0.329501	0.623892	0.980306	0.587505	0.555256	0.822334	0.385128	0.583843	0.529056	0.694807	0.963118	0.746282	0.523186	0.878735	0.553351	0.958065	0.960055	0.971036	0.317737	0.349673	0.765992	0.041416	0.845244	0.750348	0.09991	0.151984
Clostridiaceae_bacterium_Marseille_Q4143		0.12509	0.104563	0.827298	0.28022	0.402285	0.758478	0.678606	0.829371	0.992048	0.792395	0.913852	0.128291	0.84143	0.632774	0.348887	0.475454	0.966736	0.990144	0.968334	0.014879	0.796965	0.404532	0.756835	0.767352	0.022988	0.842352	0.376744	0.156611	0.236112	0.250863	0.956348	0.005218	0.925029	0.669704	0.730718	0.182293	0.600596	0.879807	0.986307	0.424234	0.068525	0.90791	0.983598	0.666906	0.72094	0.973591	0.984626	0.995017
Clostridiales_Family_XIII_bacterium_BX16		0.192968	0.325129	0.353165	0.197502	0.271471	0.663918	0.439786	0.52348	0.527673	0.241293	0.379263	0.82745	0.828284	0.819308	0.938841	0.375232	0.68885	0.725031	0.192326	0.043396	0.315448	0.455607	0.347686	0.420024	0.190999	0.974555	0.986564	0.586803	0.3012	0.228473	0.987672	0.355793	0.618253	0.93772	0.630334	0.824404	0.973433	0.993254	0.906297	0.97529	0.956942	0.93233	0.924431	0.90075	0.007599	0.98808	0.485523	0.52497
Clostridium_leptum		0.15758	0.658987	0.671658	0.374186	0.139549	0.936927	0.387372	0.759814	0.94648	0.838001	0.962614	0.45504	0.21511	0.963221	0.228741	0.133096	0.710636	0.343878	0.906668	0.049687	0.980531	0.297474	0.020988	0.25953	0.909538	0.535841	0.939199	0.350641	0.35386	0.291166	0.402842	0.326388	0.800483	0.482646	0.804263	0.814476	0.802017	0.501531	0.78123	0.996065	0.520114	0.018566	0.809674	0.070369	0.774916	0.777395	0.140065	0.292721
Clostridium_methylpentosum		0.972426	0.939087	0.616612	0.995742	0.663369	0.493387	0.712321	0.217463	0.070239	0.07922	0.057961	0.177241	0.406987	0.991027	0.515788	0.772504	0.287636	0.095364	0.968334	0.547147	0.529977	0.614615	0.123868	0.971966	0.891236	0.97694	0.447081	0.434907	0.906193	0.766863	0.87943	0.962919	0.972098	0.548492	0.890184	0.039817	0.350596	0.697991	0.381588	0.436448	0.530212	0.975529	0.93298	0.797224	0.515064	0.497164	0.907216	0.919402
Clostridium_sp_1001270J_160509_D11		0.543439	0.313568	0.563153	0.766033	0.752971	0.936927	0.388341	0.993104	0.529548	0.879832	0.761072	0.85915	0.510597	0.998263	0.709474	0.752552	0.211648	0.54101	0.754362	0.861375	0.486223	0.73166	0.456644	0.18735	0.95626	0.976201	0.916998	0.960891	0.630776	0.585108	0.901662	0.835965	0.976012	0.595358	0.070972	0.437109	0.641322	0.911058	0.974659	0.926202	0.865096	0.762125	0.794714	0.675145	0.904322	0.940039	0.970742	0.311684
Clostridium_sp_AM33_3		0.164687	0.024373	0.067265	0.043785	0.173442	0.560985	0.509393	0.996823	0.804571	0.979812	0.926101	0.665014	0.725525	0.566453	0.391108	0.3331	0.387834	0.842563	0.654339	0.408598	0.888749	0.404532	0.010283	0.201723	0.911251	0.952383	0.524339	0.821946	0.030667	0.020726	0.618839	0.064204	0.624387	0.908414	0.531546	0.898854	0.950943	0.990041	0.705633	0.926202	0.956942	0.964504	0.363222	0.144518	0.039887	0.804338	0.484921	0.164561
Collinsella_aerofaciens		0.582069	0.175847	0.092301	0.97481	0.852059	0.079708	0.328459	0.627448	0.921084	0.792395	0.792038	0.000757	0.139202	0.797423	0.938841	0.93292	0.227374	0.143282	0.89322	0.899683	0.44535	0.007974	0.850802	0.817096	0.94371	0.945636	0.127346	0.857861	0.357385	0.439657	0.621698	0.976806	0.350277	0.861387	0.538742	0.093291	0.05624	0.93505	0.606938	0.145642	0.675513	0.353471	0.680386	0.878848	0.830814	0.929826	0.877017	0.763274
Collinsella_SGB14861		0.169716	0.071716	0.29251	0.391323	0.221105	0.607384	0.535131	0.722702	0.995804	0.64677	0.850531	0.188772	0.900215	0.971496	0.78923	0.791809	0.757376	0.946619	0.928278	0.061132	0.624541	0.772157	0.198814	0.633978	0.285176	0.998006	0.27054	0.586803	0.165757	0.059489	0.404433	0.458333	0.985501	0.589922	0.925975	0.645627	0.296011	0.505721	0.755717	0.222111	0.72646	0.426205	0.822436	0.613212	0.798677	0.998752	0.491563	0.251113
Collinsella_SGB4121		0.755821	0.353174	0.637345	0.252628	0.415415	0.796881	0.457615	0.34337	0.139456	0.0358	0.080236	0.443981	0.68787	0.982956	0.869951	0.840848	0.785229	0.657298	0.95436	0.437277	0.624541	0.73166	0.646664	0.399039	0.909538	0.87771	0.421185	0.950877	0.235503	0.660853	0.951317	0.310565	0.438393	0.667255	0.095215	0.221743	0.85208	0.93047	0.665922	0.619838	0.528499	0.542391	0.247799	0.434936	0.808584	0.284107	0.599767	0.980084
Coprococcus_comes		0.223367	0.247281	0.344142	0.485138	0.178879	0.963442	0.82766	0.810456	0.668307	0.873455	0.850531	0.122854	0.456262	0.960133	0.033841	0.928971	0.492963	0.243401	0.382575	0.283974	0.935001	0.18579	0.123994	0.641858	0.725201	0.725461	0.486637	0.992534	0.132888	0.168622	0.962062	0.061539	0.640244	0.966532	0.992952	0.878735	0.590136	0.950055	0.901954	0.118173	0.978841	0.487209	0.208783	0.503985	0.28781	0.530225	0.553299	0.313303
Coprococcus_eutactus		0.100913	0.014235	0.049203	0.075283	0.268405	0.162956	0.355947	0.795438	0.990525	0.902599	0.923575	0.335752	0.554698	0.860589	0.627403	0.837352	0.422856	0.485209	0.672494	0.517621	0.713647	0.517017	0.350749	0.705468	0.909538	0.954919	0.395975	0.760745	0.117471	0.009766	0.970234	0.081538	0.84915	0.921024	0.786634	0.03499	0.524569	0.919142	0.953383	0.500615	0.92474	0.849613	0.75901	0.251869	0.680623	0.890116	0.726203	0.649355
Eggerthella_lenta		0.237516	0.229646	0.488409	0.782691	0.92925	0.412144	0.470343	0.777986	0.926364	0.923129	0.982828	0.011435	0.14206	0.993387	0.405039	0.581786	0.087006	0.077089	0.961122	0.42368	0.176559	0.062665	0.717595	0.201723	0.608093	0.936585	0.247059	0.950877	0.182131	0.405307	0.949392	0.882984	0.56289	0.966532	0.331854	0.293105	0.286857	0.834414	0.638671	0.104053	0.842178	0.906382	0.936749	0.603189	0.838538	0.922303	0.670951	0.893203
Eisenbergiella_tayi		0.643429	0.138988	0.106316	0.430486	0.990855	0.090168	0.158486	0.733384	0.963927	0.918183	0.898411	0.174069	0.067329	0.377648	0.670725	0.942368	0.190448	0.090003	0.934258	0.665498	0.645557	0.661017	0.772162	0.952523	0.958897	0.730786	0.646162	0.913991	0.642472	0.764925	0.751839	0.718857	0.618253	0.966532	0.207526	0.889438	0.999758	0.802958	0.94759	0.860908	0.989222	0.692161	0.882668	0.792623	0.996427	0.852113	0.976424	0.62365
Enterocloster_bolteae		0.975484	0.441212	0.347325	0.043663	0.408529	0.13688	0.251315	0.798047	0.513971	0.949257	0.70514	0.401304	0.063843	0.678185	0.903156	0.752025	0.174927	0.421816	0.966168	0.913433	0.95852	0.052453	0.926338	0.724866	0.350422	0.917816	0.80897	0.845591	0.851096	0.93893	0.14632	0.760628	0.575496	0.8989	0.063335	0.944	0.741423	0.795001	0.811325	0.921647	0.835659	0.969882	0.988722	0.658058	0.801971	0.237955	0.846356	0.890115
Escherichia_coli		0.35598	0.09835	0.020041	0.106058	0.86918	0.090168	0.154807	0.829371	0.641527	0.986461	0.910337	0.402341	0.303924	0.421088	0.898032	0.837531	0.294035	0.326076	0.80591	0.534204	0.250859	0.19113	0.489052	0.767352	0.173212	0.567134	0.198653	0.59805	0.157899	0.099913	0.57277	0.3821	0.271471	0.577261	0.294212	0.862966	0.110538	0.146814	0.034272	0.624246	0.06698	0.998091	0.618884	0.969656	0.163759	0.463684	0.334969	0.683572
Eubacterium_siraeum		0.009611	0.105298	0.827298	0.211833	0.172822	0.964432	0.630171	0.502979	0.784299	0.576505	0.63125	0.505447	0.478964	0.460836	0.898032	0.398199	0.401917	0.577497	0.140085	0.426321	0.038643	0.640163	0.117944	0.342541	0.99572	0.55308	0.140409	0.172007	0.047795	0.063637	0.963656	0.263783	0.327442	0.595358	0.553459	0.778768	0.788739	0.989498	0.341639	0.594711	0.564714	0.537805	0.679889	0.576813	0.056019	0.739456	0.076264	0.824697
Eubacterium_sp_AF16_48		0.086797	0.134249	0.080367	0.311119	0.733273	0.31397	0.64803	0.742028	0.955837	0.829393	0.854296	0.114851	0.342529	0.895917	0.36625	0.938833	0.287378	0.109353	0.836529	0.976445	0.84802	0.32085	0.825328	0.836311	0.637286	0.97694	0.163832	0.664623	0.366521	0.08678	0.465427	0.251148	0.846653	0.919073	0.870609	0.314583	0.05027	0.732017	0.743799	0.229956	0.840026	0.222423	0.769533	0.919772	0.327971	0.997487	0.984642	0.966108
Faecalibacterium_prausnitzii		0.352135	0.044097	0.510551	0.141308	0.918891	0.54456	0.589915	0.868458	0.487231	0.842749	0.773285	0.012437	0.864509	0.927736	0.494704	0.97674	0.93221	0.921319	0.242556	0.660221	0.270082	0.291776	0.926338	0.53963	0.930394	0.9715	0.12936	0.950877	0.385128	0.556868	0.797449	0.343094	0.39078	0.983148	0.553459	0.348644	0.0595	0.276033	0.584557	0.636145	0.431771	0.350598	0.988722	0.547378	0.656707	0.92525	0.522428	0.661076
Firmicutes_bacterium_AF16_15		0.315918	0.244674	0.611774	0.577549	0.783046	0.504832	0.669541	0.810456	0.70678	0.62629	0.686878	0.012438	0.389907	0.953835	0.745116	0.889111	0.655155	0.300309	0.5434	0.802204	0.853254	0.077285	0.991186	0.367463	0.83803	0.995904	0.047021	0.950877	0.543296	0.222878	0.781652	0.286516	0.443926	0.966532	0.071975	0.598382	0.029038	0.851118	0.701599	0.509029	0.717365	0.705609	0.992627	0.422614	0.789488	0.81192	0.876394	0.987189
Flavonifractor_plautii		0.973996	0.213897	0.62282	0.509534	0.856893	0.64432	0.789134	0.924672	0.990525	0.925568	0.997973	0.476591	0.736701	0.957691	0.837277	0.636556	0.822229	0.822781	0.928278	0.686762	0.868907	0.321685	0.132121	0.375264	0.99087	0.97694	0.726706	0.865813	0.247213	0.43134	0.955043	0.540239	0.769877	0.886094	0.113997	0.714707	0.871825	0.849262	0.894981	0.736844	0.839767	0.848402	0.830997	0.528284	0.838538	0.967311	0.364868	0.66987
Fusicatenibacter_saccharivorans		0.303484	0.110244	0.211249	0.071268	0.836631	0.453968	0.509393	0.557322	0.7794	0.782813	0.703456	0.021245	0.637207	0.975127	0.898886	0.989011	0.481688	0.483542	0.940617	0.95404	0.645557	0.148427	0.876842	0.818411	0.799114	0.740635	0.247059	0.992394	0.541893	0.52276	0.788582	0.124671	0.885598	0.966532	0.416539	0.126682	0.186686	0.93505	0.66075	0.052342	0.481363	0.118129	0.586727	0.705828	0.581463	0.750979	0.271873	0.833249
GGB3538_SGB4728		0.54646	0.337765	0.106884	0.197502	0.206961	0.747146	0.368532	0.710843	0.921084	0.762935	0.799738	0.951881	0.790938	0.410347	0.310322	0.790588	0.670303	0.889152	0.892639	0.098957	0.796965	0.772157	0.006948	0.231811	0.51477	0.94591	0.924156	0.964023	0.202085	0.265486	0.718438	0.142059	0.334678	0.236482	0.631052	0.625745	0.957227	0.741583	0.937484	0.507934	0.723456	0.415215	0.616236	0.105189	0.40297	0.585726	0.025833	0.873252
GGB51647_SGB4348		0.672036	0.012741	0.090751	0.884457	0.568479	0.034763	0.07443	0.854707	0.771991	0.737729	0.759564	0.047741	0.067716	0.721576	0.963146	0.714835	0.651886	0.051809	0.425804	0.501583	0.094006	0.11323	0.926338	0.92801	0.702838	0.848447	0.12936	0.821946	0.091083	0.23632	0.710737	0.736491	0.117485	0.992201	0.775712	0.625745	0.072234	0.9766	0.54797	0.378065	0.967118	0.641013	0.412647	0.791082	0.842466	0.868316	0.864201	0.318139
GGB9758_SGB15368		0.317281	0.081275	0.347325	0.964855	0.437668	0.963442	0.933904	0.223702	0.523654	0.172965	0.282079	0.797371	0.838987	0.976334	0.977103	0.922608	0.943384	0.769727	0.989854	0.006474	0.062773	0.32085	0.185486	0.662965	0.068021	0.975053	0.8499	0.941577	0.030667	0.292763	0.831337	0.973272	0.525676	0.830952	0.997625	0.92677	0.855158	0.911058	0.953383	0.533334	0.941599	0.813785	0.967546	0.919772	0.327971	0.997503	0.80994	0.958292
Hungatella_hathewayi		0.935274	0.572341	0.297454	0.714441	0.331036	0.089781	0.907285	0.707233	0.773837	0.514621	0.644154	0.033328	0.005897	0.756559	0.977103	0.650492	0.041588	0.067445	0.786775	0.775111	0.891083	0.031528	0.651142	0.645031	0.583135	0.669858	0.635735	0.502598	0.931257	0.874281	0.84214	0.9435	0.871441	0.966532	0.682649	0.360904	0.156434	0.998668	0.874087	0.378143	0.992402	0.46924	0.925373	0.965688	0.312544	0.82478	0.572311	0.92475
Hydrogenoanaerobacterium_saccharovorans		0.887407	0.573584	0.78735	0.694906	0.474018	0.970493	0.572852	0.798047	0.761354	0.906517	0.783841	0.243561	0.434617	0.797423	0.849286	0.475549	0.717835	0.293094	0.961646	0.144487	0.800752	0.980489	0.001504	0.139694	0.683384	0.228867	0.934895	0.857861	0.177778	0.615562	0.633335	0.760439	0.831039	0.220731	0.847128	0.226467	0.368522	0.257788	0.593634	0.715347	0.803831	0.041776	0.988722	0.726278	0.056004	0.951058	0.014515	0.994554
Lachnospira_sp_NSJ_43		0.303484	0.562943	0.906004	0.8854	0.414497	0.944478	0.930237	0.198674	0.649027	0.552748	0.460438	0.519651	0.552548	0.180801	0.995334	0.840883	0.556833	0.725031	0.925585	0.320934	0.570592	0.5697	0.050595	0.880893	0.605629	0.602274	0.229224	0.962823	0.020014	0.145845	0.363287	0.722704	0.258801	0.891592	0.028716	0.889438	0.905512	0.843977	0.564959	0.781475	0.23251	0.656025	0.935279	0.010678	0.605194	0.256927	0.235065	0.134967
Lacrimispora_amygdalina		0.243819	0.005709	0.013406	0.062274	0.70785	0.095562	0.02931	0.602867	0.75653	0.607377	0.643191	0.309143	0.303172	0.724692	0.310322	0.747782	0.042392	0.154497	0.749519	0.810965	0.980531	0.83006	0.899002	0.449399	0.857736	0.999013	0.318009	0.768421	0.557651	0.074714	0.935856	0.045118	0.643041	0.727649	0.20818	0.182738	0.453973	0.816781	0.341591	0.424234	0.206629	0.551815	0.962855	0.314374	0.924473	0.953354	0.030848	0.153954
Lacrimispora_saccharolytica		0.539993	0.173242	0.730171	0.73941	0.47095	0.817505	0.599597	0.968287	0.901134	0.949257	0.962614	0.59824	0.68787	0.560732	0.79734	0.814447	0.98005	0.800296	0.787032	0.976445	0.713647	0.765757	0.497696	0.356712	0.252095	0.411621	0.0987	0.978333	0.082024	0.018113	0.951317	0.257128	0.817231	0.127299	0.308206	0.590231	0.574945	0.229709	0.147082	0.601533	0.541763	0.553031	0.76099	0.070369	0.719772	0.879142	0.012151	0.569136
Massilioclostridium_coli		0.112877	0.020102	0.104794	0.082611	0.758134	0.674382	0.191353	0.663134	0.860212	0.782813	0.776345	0.058713	0.777516	0.990083	0.359553	0.004133	0.300495	0.368127	0.863849	0.745985	0.529911	0.696406	0.68729	0.310275	0.937833	0.394545	0.006567	0.499977	0.016497	0.058366	0.841572	0.088491	0.401521	0.979975	0.556296	0.142634	0.048054	0.827904	0.201324	0.205705	0.047323	0.910944	0.529947	0.041494	0.66848	0.457187	0.090982	0.266549
Megamonas_funiformis		0.250006	0.013953	0.107691	0.348817	0.377162	0.094204	0.119414	0.639187	0.990525	0.981082	0.923575	0.008109	0.167191	0.793331	0.3504	0.551913	0.084519	0.029869	0.970628	0.864765	0.515311	0.029842	0.915526	0.760114	0.974259	0.696848	0.010411	0.913991	0.113294	0.089341	0.678637	0.782102	0.056419	0.992201	0.105319	0.404772	0.078646	0.809538	0.239203	0.236261	0.481363	0.933326	0.38589	0.144518	0.454232	0.552464	0.381497	0.565377
Mogibacterium_diversum		0.145303	0.07871	0.680645	0.226344	0.877632	0.525582	0.480043	0.974594	0.488921	0.764132	0.669429	0.217742	0.962872	0.622108	0.930934	0.805996	0.916119	0.898553	0.870672	0.573888	0.267938	0.656498	0.40505	0.819113	0.911251	0.424107	0.041947	0.778675	0.07548	0.065038	0.997493	0.353259	0.180828	0.94187	0.20818	0.279879	0.259228	0.873635	0.294247	0.620425	0.233346	0.77957	0.804076	0.123895	0.410134	0.756565	0.305401	0.112071
Roseburia_sp_AF02_12		0.384209	0.192637	0.062889	0.197473	0.862427	0.094802	0.480043	0.829371	0.916067	0.800864	0.850045	0.137939	0.459287	0.632774	0.988538	0.840883	0.548709	0.453208	0.841092	0.029768	0.925638	0.237812	0.92827	0.997992	0.00212	0.952383	0.318009	0.825608	0.418344	0.23632	0.737005	0.01379	0.826975	0.898789	0.858518	0.09601	0.07819	0.964003	0.69771	0.225373	0.50189	0.718868	0.980255	0.768174	0.463943	0.81192	0.745146	0.969009
Ruminococcus_callidus		0.132409	0.104563	0.293938	0.757931	0.518938	0.631302	0.387372	0.979026	0.974218	0.857368	0.936834	0.180632	0.909902	0.978424	0.465397	0.883456	0.929941	0.779774	0.88555	0.096921	0.809873	0.73166	0.398356	0.751976	0.494651	0.9715	0.32011	0.206639	0.242718	0.102392	0.893918	0.099758	0.69709	0.34127	0.37229	0.006282	0.037822	0.873635	0.034272	0.134945	0.053409	0.969045	0.554491	0.578428	0.999746	0.812188	0.278314	0.672751
Vescimonas_coprocola		0.288607	0.162544	0.275278	0.683454	0.486819	0.300946	0.720323	0.996823	0.816605	0.980619	0.914564	0.009674	0.201051	0.87766	0.651211	0.245298	0.177384	0.068599	0.340873	0.864765	0.13312	0.026515	0.68486	0.991265	0.900389	0.995904	0.057563	0.758561	0.645115	0.251406	0.781624	0.404609	0.290008	0.746525	0.92597	0.026805	0.015561	0.443888	0.14686	0.055743	0.509842	0.537804	0.816325	0.945653	0.950753	0.578531	0.722184	0.876604
p-value
GM		AHEI	CCDI	DII	Sulfur diet score	HFD	Mineral insufficiency	Vitamin insufficiency	Polysorbate-80	carboxymethylcellulouse	carrageenan	Emulsifiers	Protein	Fat	Carbohydrate	SFA	TFA	PUFA	MUFA	n3n6	MonSaccharide	Disaccharide	Starch	Fibre	Soluable_Fibre	Added_sugar	Calium	Phos	Sodium	Potassium	Magnesium	Chrome	Copper	Iodine	Iron	Molybdenum	Selenium	Zinc	Vit_B1	Vit_B2	Vit_B3	Vit_B5	Vit_B6	Vit_B12	Biotin	Vit_C	Vit_D	Folate	Vit_K
Actinomyces_SGB17168		0.0204888	0.00926649	0.407988	0.724119	0.170037	0.697961	0.410465	0.896361	0.597713	0.66842	0.698853	0.909845	0.496386	0.326176	0.201628	0.667588	0.670143	0.874756	0.941226	0.0243553	0.0139802	0.804387	0.00262968	0.286872	0.672801	0.275586	0.251865	0.280898	0.00548379	0.0412414	0.0458699	0.991789	0.494869	0.872415	0.897264	0.536837	0.372473	0.139579	0.184099	0.766923	0.20191	0.115449	0.52367	0.544651	0.0108036	0.526168	0.252832	0.0680541
Agathobaculum_butyriciproducens		0.0433364	0.00510752	0.0245854	0.0659031	0.0138893	0.120072	0.114547	0.264536	0.72351	0.2326	0.402581	0.0179507	0.396899	0.700411	0.272371	0.211836	0.534946	0.175979	0.281748	0.0557866	0.378896	0.688214	0.412267	0.0829212	0.56753	0.238184	0.221241	0.296921	0.0145914	0.00486179	0.159322	0.00394677	0.738045	0.489797	0.774492	0.0150627	0.0497738	0.229605	0.412205	0.0295007	0.231098	0.203148	0.157343	0.129016	0.0324084	0.0989099	0.0554411	0.0818397
Allisonella_histaminiformans		0.725809	0.274551	0.350496	0.139135	0.723208	0.377112	0.0865285	0.0123669	0.0394962	0.00632266	0.0100261	0.0155872	0.331011	0.497572	0.437606	0.169505	0.230682	0.158182	0.106411	0.0647217	0.20102	0.0782281	0.762378	0.943337	0.264374	0.89171	0.135723	0.70742	0.159716	0.462362	0.243567	0.986985	0.508496	0.326641	0.239829	0.00796654	0.214203	0.662065	0.629221	0.305589	0.810901	0.97892	0.45581	0.0100694	0.601597	0.968332	0.223106	0.809569
Anaerostipes_caccae		0.0167773	0.000975232	0.114742	0.00833475	0.0427438	0.0358918	0.091594	0.32899	0.775848	0.375508	0.716392	0.00762842	0.967661	0.615032	0.968493	0.301941	0.616734	0.886828	0.0291772	0.0194597	0.263356	0.0498046	0.0222345	0.00368748	0.843009	0.682145	0.026332	0.781346	0.0120844	0.0136295	0.933498	0.0794364	0.38776	0.341669	0.137386	0.0383036	0.0080314	0.939457	0.246343	0.11985	0.146686	0.821816	0.935826	0.448801	0.0623123	0.761345	0.0378363	0.110715
Anaerostipes_hadrus		0.151449	0.00183972	0.0012761	0.00204891	0.0292886	0.117976	0.0257943	0.0530389	0.0387415	0.16446	0.0435857	0.358547	0.384172	0.100177	0.728974	0.919907	0.383583	0.587332	0.0884218	0.309673	0.203403	0.874743	0.083974	0.25404	0.474584	0.797341	0.407745	0.614264	0.0270131	0.0379825	0.563119	0.0300535	0.094909	0.68036	0.251576	0.630667	0.563545	0.599405	0.235735	0.371111	0.0833285	0.713157	0.12646	0.976308	0.134192	0.22637	0.0293168	0.0603269
Anaerotignum_faecicola		0.0371834	0.0104922	0.103838	0.0163144	0.532752	0.0929046	0.299544	0.814828	0.167619	0.476898	0.306842	0.00291445	0.740174	0.630036	0.508514	0.754973	0.935202	0.758128	0.253921	0.400571	0.432577	0.0465202	0.0854461	0.0262708	0.829328	0.644479	0.0116655	0.898572	0.0433691	0.000581696	0.902189	0.000774707	0.714896	0.419621	0.864326	0.169303	0.000803225	0.652113	0.279148	0.256197	0.390981	0.281284	0.255839	0.117584	0.0433548	0.470045	0.441587	0.579782
Anaerotignum_lactatifermentans		0.299688	0.0260394	0.19806	0.000321788	0.0165054	0.159057	0.374796	0.147512	0.328215	0.0928952	0.159593	0.834369	0.728176	0.0974439	0.529548	0.45506	0.635531	0.33363	0.907169	0.0297009	0.708209	0.46464	0.000444741	0.0676556	0.814632	0.46803	0.415025	0.771255	0.275916	0.0813836	0.931141	0.0630848	0.0275563	0.591874	0.0993383	0.384909	0.983551	0.517184	0.114171	0.388368	0.0969533	0.600032	0.000864676	0.666512	0.0271996	0.00501678	0.24347	0.387398
Bacteroides_fragilis		0.747166	0.0375336	0.197929	0.0037646	0.56645	0.188211	0.125683	0.0217297	0.00569872	0.0509542	0.00786068	0.704372	0.48352	0.258047	0.931572	0.491011	0.588758	0.768604	0.719613	0.71838	0.16764	0.990295	0.190552	0.00747712	0.440828	0.787159	0.823573	0.408006	0.360503	0.323184	0.794476	0.34138	0.34643	0.611353	0.144307	0.438918	0.985599	0.889	0.944176	0.99457	0.667036	0.334202	0.213353	0.810682	0.267066	0.610044	0.80929	0.388692
Bacteroides_nordii		0.0294408	0.176681	0.574261	0.521654	0.696257	0.208774	0.82974	0.168461	0.28654	0.445187	0.251329	0.000174436	0.400538	0.0661296	0.794478	0.998644	0.225597	0.320095	0.428722	0.667238	0.562383	0.0071168	0.438549	0.863273	0.462704	0.946001	0.00904123	0.324091	0.182372	0.0761017	0.582384	0.0264247	0.775448	0.247417	0.4145	0.0230591	0.00178256	0.790694	0.367382	0.0120853	0.260807	0.451853	0.900599	0.905771	0.328617	0.720342	0.264233	0.681338
Bifidobacterium_longum		0.000168646	0.00586759	0.0779841	0.492424	0.00623149	0.766735	0.582454	0.0587214	0.805704	0.145044	0.432439	0.0036351	0.992634	0.18979	0.000158609	0.4054	0.51421	0.146951	0.200735	0.00445946	0.656018	0.905731	0.0077198	0.146969	0.459089	0.303485	0.0461155	0.104127	0.00221919	0.000436543	0.28992	0.00483311	0.245507	0.415862	0.0291429	0.0311655	0.0272219	0.421801	0.492236	0.00154127	0.970258	0.798309	0.27331	0.307656	0.638187	0.0528977	0.14243	0.0398483
Blautia_caecimuris		0.00733276	0.00790873	0.339753	0.0191932	0.00142482	0.730369	0.358199	0.705354	0.503277	0.983692	0.656637	0.110987	0.210899	0.367723	0.254997	0.844971	0.890333	0.948218	0.532128	0.0275338	0.295972	0.622193	0.00083898	0.13551	0.885451	0.453915	0.0782855	0.229959	0.00353334	0.0879844	0.583179	0.290326	0.326872	0.980481	0.686326	0.0923208	0.565082	0.569306	0.81902	0.0232827	0.57771	0.503375	0.040319	0.147896	0.0109496	0.0516554	0.0363526	0.485215
Blautia_faecis		0.0300459	0.00898169	0.0485318	0.0147643	0.0649792	0.0676632	0.168195	0.455531	0.969768	0.729179	0.75617	0.00080064	0.747493	0.451443	0.789786	0.415919	0.578407	0.589028	0.0474879	0.0431071	0.12931	0.127137	0.17558	0.0578481	0.622338	0.361849	0.0312525	0.811852	0.00448476	0.0111716	0.374611	0.051087	0.268627	0.849175	0.340369	0.0261209	0.00314672	0.71206	0.169184	0.0197973	0.160641	0.162106	0.588181	0.692045	0.0162184	0.658102	0.048025	0.301728
Blautia_SGB4815		0.163419	0.0150592	0.0173784	0.0338597	0.1634	0.0466056	0.216267	0.854918	0.553726	0.438014	0.604262	0.017192	0.00561519	0.527969	0.726065	0.764208	0.0073238	0.121125	0.606524	0.319728	0.94774	0.00186371	0.486527	0.059503	0.396902	0.78677	0.165878	0.454401	0.160904	0.373686	0.288836	0.0216265	0.67543	0.117825	0.215483	0.0559177	0.0201456	0.690942	0.218062	0.306695	0.435905	0.0559984	0.258254	0.556318	0.0415794	0.373312	0.519869	0.81285
Candidatus_Cibionibacter_quicibialis		0.537944	0.529107	0.429576	0.880728	0.579883	0.0790985	0.934847	0.180424	0.700412	0.64526	0.978197	0.000203913	0.0438871	0.134974	0.783299	0.196374	0.0783336	0.022533	0.818626	0.887731	0.758868	0.00181167	0.491838	0.9023	0.194523	0.079409	0.407507	0.282009	0.779384	0.546324	0.253268	0.767766	0.722362	0.680243	0.516132	0.0555155	0.0435038	0.725485	0.693814	0.00606719	0.500823	0.220464	0.0434931	0.914453	0.599712	0.812455	0.832599	0.565853
Christensenellaceae_bacterium_NSJ_63		0.236802	0.470561	0.234567	0.0334275	0.0768245	0.482154	0.636832	0.80247	0.533633	0.573383	0.566947	0.979898	0.238927	0.587932	0.834293	0.000894309	0.627279	0.111266	0.368684	0.724429	0.370386	0.00239057	0.0800016	0.253744	0.92751	0.219714	0.22385	0.51542	0.11494	0.278558	0.16643	0.39525	0.85661	0.374258	0.178181	0.685949	0.232358	0.823248	0.837984	0.877276	0.0673425	0.079043	0.448678	0.003193	0.597871	0.413828	0.0114418	0.0224365
Clostridiaceae_bacterium_Marseille_Q4143		0.0176496	0.0149474	0.535299	0.0755389	0.114422	0.966953	0.842442	0.547237	0.956405	0.439628	0.675129	0.022086	0.614991	0.245648	0.0874828	0.141846	0.856025	0.964777	0.889258	0.000913224	0.489607	0.141278	0.485039	0.445075	0.00146257	0.570672	0.1018	0.0230931	0.0466569	0.0555805	0.8547	0.000203081	0.747591	0.295753	0.416225	0.031792	0.288988	0.61605	0.917984	0.1394	0.00661658	0.70816	0.905722	0.355916	0.369644	0.904078	0.924193	0.970106
Clostridiales_Family_XIII_bacterium_BX16		0.0361283	0.0944238	0.0986008	0.0409491	0.0584011	0.0384369	0.0907618	0.159049	0.176549	0.0400361	0.0862993	0.598911	0.58334	0.524703	0.735334	0.0963358	0.349176	0.426097	0.0309507	0.0034431	0.070362	0.175627	0.0910277	0.121669	0.0324738	0.874411	0.928887	0.207292	0.0722976	0.0449986	0.946365	0.103862	0.249893	0.759682	0.293371	0.553511	0.916151	0.960542	0.666834	0.889149	0.820442	0.764845	0.737403	0.71669	0.000420879	0.943705	0.172341	0.189655
Clostridium_leptum		0.0265385	0.366029	0.341862	0.124336	0.0196413	0.808428	0.117291	0.399861	0.783349	0.543529	0.804038	0.171147	0.0396086	0.822021	0.0400639	0.0183306	0.368507	0.0926617	0.704902	0.00423973	0.914318	0.0817163	0.0014453	0.0490171	0.674486	0.178079	0.782276	0.0768996	0.0973761	0.0727915	0.100409	0.0852616	0.468206	0.145589	0.535355	0.528	0.550629	0.145279	0.445582	0.966166	0.174662	0.00112564	0.538737	0.00695266	0.44082	0.461944	0.0198589	0.0633206
Clostridium_methylpentosum		0.880715	0.860361	0.270245	0.977109	0.317781	0.156395	0.922786	0.0332055	0.00616684	0.00782717	0.00468543	0.0342674	0.120634	0.951713	0.17558	0.453095	0.0691102	0.0105643	0.890602	0.209275	0.190014	0.312368	0.018265	0.857185	0.644395	0.91212	0.140884	0.118245	0.762034	0.508563	0.601901	0.869642	0.904429	0.184824	0.683629	0.0028313	0.104706	0.311905	0.095365	0.14668	0.187745	0.893018	0.756999	0.528238	0.176504	0.15779	0.722047	0.747627
Clostridium_sp_1001270J_160509_D11		0.0282078	0.00170881	0.00647793	0.00342605	0.0279118	0.100206	0.136785	0.990474	0.47815	0.910925	0.73195	0.365359	0.399112	0.189846	0.106559	0.0785377	0.111737	0.611741	0.308068	0.121976	0.667907	0.141707	0.000608025	0.0338219	0.691777	0.800544	0.200552	0.513	0.00224953	0.00136521	0.228293	0.00624736	0.256118	0.688823	0.186166	0.732673	0.846311	0.949051	0.341166	0.775764	0.822999	0.857658	0.0924367	0.021162	0.00305725	0.510671	0.170593	0.0252508
Clostridium_sp_AM33_3		0.458193	0.708486	0.037199	0.42638	0.422706	0.0253468	0.0376988	0.613778	0.714237	0.548213	0.611127	0.430744	0.000371879	0.0327918	0.729281	0.704551	0.00343106	0.00408186	0.237543	0.534036	0.989172	0.101841	0.427008	0.888838	0.0999774	0.212095	0.432068	0.389811	0.628763	0.701955	0.686571	0.330741	0.652375	0.9387	0.772965	0.655384	0.655901	0.656654	0.839753	0.209122	0.595082	0.768175	0.53439	0.983308	0.838291	0.476719	0.983482	0.273736
Collinsella_aerofaciens		0.267508	0.0347482	0.0105013	0.919981	0.597589	0.00223362	0.0642782	0.231771	0.71038	0.441123	0.463967	1.24601e-05	0.0194841	0.462775	0.73365	0.789989	0.0438296	0.0216639	0.67348	0.715313	0.125155	0.00044166	0.639902	0.532867	0.780634	0.779581	0.0181105	0.586927	0.0992438	0.152366	0.233935	0.918158	0.084423	0.575762	0.19356	0.011459	0.00576716	0.751219	0.23805	0.0225658	0.334723	0.0810311	0.330517	0.680975	0.566758	0.759312	0.658419	0.437825
Collinsella_SGB14861		0.0302696	0.00782981	0.0650266	0.134444	0.0410435	0.150996	0.360426	0.34945	0.968829	0.260291	0.574873	0.0395629	0.705099	0.861635	0.443647	0.498134	0.443146	0.824412	0.76447	0.00576547	0.270943	0.515542	0.0379474	0.261943	0.0578464	0.995737	0.0593325	0.208368	0.0277916	0.00600707	0.102016	0.164671	0.937553	0.212744	0.777653	0.300742	0.0795419	0.146871	0.417223	0.0430589	0.382805	0.116568	0.565733	0.299262	0.491549	0.996056	0.175506	0.0492477
Collinsella_SGB4121		0.48109	0.109968	0.301499	0.0627789	0.121225	0.520948	0.197056	0.0741037	0.0186846	0.0023849	0.00792749	0.165438	0.349599	0.918946	0.614696	0.589726	0.495341	0.34531	0.825064	0.137467	0.270941	0.436241	0.319009	0.11111	0.670981	0.630047	0.125473	0.765376	0.0463603	0.363568	0.810247	0.0790625	0.127318	0.291175	0.010458	0.0446473	0.63332	0.745376	0.305546	0.298175	0.185671	0.189719	0.0463695	0.138848	0.51783	0.0580548	0.27708	0.911208
Coprococcus_comes		0.0453087	0.0618202	0.0911873	0.194342	0.0298578	0.179256	0.28068	0.49883	0.291216	0.609293	0.572944	0.0203635	0.14446	0.814245	0.00240633	0.778778	0.166781	0.0484616	0.100226	0.0667423	0.777128	0.0382426	0.0183764	0.276249	0.370169	0.35893	0.170152	0.978419	0.0200923	0.0296603	0.865568	0.00571169	0.283222	0.849218	0.976671	0.680674	0.269498	0.79432	0.662963	0.0155279	0.914982	0.149115	0.0354743	0.186521	0.0633354	0.178991	0.226677	0.0717596
Coprococcus_eutactus		0.0119034	0.000895031	0.00397745	0.00777621	0.0571096	0.000355797	0.000182639	0.44535	0.941836	0.684019	0.724367	0.102033	0.217113	0.582315	0.261848	0.583514	0.130718	0.172645	0.319636	0.185242	0.369244	0.223853	0.0934713	0.344921	0.676707	0.804744	0.112924	0.400073	0.0165072	0.00055554	0.8929	0.00884956	0.595943	0.717195	0.496357	0.00240946	0.215168	0.711839	0.814942	0.182497	0.721405	0.609793	0.423033	0.0535409	0.325198	0.678976	0.410194	0.295029
Eggerthella_lenta		0.0500305	0.0553539	0.168165	0.565867	0.761845	0.0432022	0.0215401	0.414215	0.734446	0.742954	0.905042	0.000659075	0.0199905	0.96337	0.113387	0.219195	0.00937396	0.00744344	0.852102	0.130656	0.0289419	0.00717649	0.428485	0.0333937	0.248044	0.754405	0.0499104	0.785043	0.0321789	0.13002	0.791711	0.69198	0.204019	0.841722	0.0802311	0.0677219	0.0760084	0.537747	0.271046	0.0121659	0.544515	0.705567	0.776357	0.28489	0.585596	0.740161	0.353634	0.67124
Eisenbergiella_tayi		0.341336	0.0240316	0.0132895	0.162795	0.950064	0.0252897	0.023501	0.356811	0.831286	0.722941	0.652962	0.0328335	0.00612063	0.0921505	0.309716	0.808349	0.0330255	0.0096336	0.776464	0.332301	0.296969	0.352503	0.510344	0.788541	0.814428	0.363205	0.32163	0.690025	0.343838	0.504988	0.382925	0.420768	0.249646	0.869272	0.0365179	0.720271	0.996404	0.454767	0.776829	0.635128	0.975154	0.344008	0.665304	0.518527	0.976086	0.608367	0.89047	0.261715
Enterocloster_bolteae		0.915554	0.160501	0.0943706	0.00331423	0.117116	0.0168325	0.0308338	0.451963	0.169272	0.799076	0.317098	0.136972	0.00563886	0.299498	0.659328	0.411475	0.0285434	0.13608	0.870269	0.747976	0.82613	0.00537874	0.799339	0.372266	0.0886548	0.694545	0.528884	0.56351	0.640593	0.823672	0.0203229	0.482376	0.21495	0.660327	0.00549918	0.805509	0.444521	0.413664	0.488894	0.760223	0.524789	0.879879	0.934685	0.348738	0.500031	0.0416777	0.599918	0.667157
Escherichia_coli		0.102973	0.0134336	0.00126834	0.0141304	0.634961	0.0512404	0.142655	0.540995	0.263622	0.93486	0.670241	0.137928	0.0713468	0.11349	0.65023	0.584265	0.0713079	0.0842037	0.525328	0.198319	0.0479656	0.0397711	0.174609	0.450303	0.0280044	0.207143	0.0355376	0.220711	0.0258832	0.0131622	0.19764	0.117107	0.0527753	0.202214	0.0592755	0.648495	0.0171747	0.0209892	0.00241632	0.312123	0.00640234	0.987305	0.272458	0.907964	0.0275791	0.138981	0.0854973	0.339525
Eubacterium_siraeum		0.20681	0.28684	0.413608	0.0654061	0.562815	0.116629	0.74132	0.562131	0.671753	0.793134	0.865248	0.00153518	0.144978	0.559019	0.124981	0.334758	0.0660267	0.0712977	0.554541	0.84879	0.827492	0.0113968	0.978671	0.820306	0.293323	0.243399	0.264252	0.472382	0.495053	0.381856	0.147995	0.543778	0.538277	0.735696	0.228438	0.00474923	0.0594498	0.848188	0.860159	0.00955883	0.776927	0.0155364	0.0303353	0.745978	0.123306	0.126681	0.954029	0.473075
Eubacterium_sp_AF16_48		0.000546762	0.0154479	0.533789	0.0462987	0.0275532	0.0675698	0.00377159	0.148347	0.443472	0.198929	0.243087	0.206311	0.159894	0.132479	0.651342	0.108491	0.120995	0.251142	0.0201503	0.131789	0.00286355	0.329665	0.0166071	0.0843533	0.979519	0.189604	0.0215398	0.0272946	0.00382786	0.0065733	0.867736	0.0592327	0.0740176	0.219307	0.209989	0.476026	0.518914	0.935394	0.0777383	0.27258	0.220218	0.182757	0.329211	0.242642	0.00503161	0.396295	0.00787756	0.544983
Faecalibacterium_prausnitzii		0.00961522	0.0227098	0.00860219	0.0914908	0.404451	0.0239459	0.277493	0.369189	0.8065	0.518661	0.580341	0.0181389	0.0864014	0.667068	0.0947804	0.803208	0.0670298	0.0135055	0.577305	0.921011	0.598565	0.0938189	0.608494	0.573958	0.276918	0.90638	0.0267331	0.296991	0.103975	0.0103928	0.132984	0.05304	0.588728	0.712007	0.657201	0.0789097	0.00489155	0.346695	0.393536	0.0470823	0.541507	0.0398948	0.462526	0.779358	0.0806227	0.970608	0.929124	0.871763
Firmicutes_bacterium_AF16_15		0.100422	0.00366371	0.181397	0.022952	0.740474	0.00335524	0.00820917	0.625356	0.149001	0.556366	0.400103	0.00076997	0.655023	0.73983	0.158543	0.913135	0.77933	0.746715	0.0432793	0.32418	0.0557954	0.0784039	0.801106	0.184589	0.743062	0.857217	0.0187202	0.766928	0.115019	0.244883	0.468059	0.0939912	0.102193	0.924551	0.209056	0.0978814	0.00641093	0.051033	0.217295	0.328072	0.119134	0.0800393	0.933994	0.218377	0.296813	0.750874	0.198435	0.31124
Flavonifractor_plautii		0.0834722	0.060666	0.264675	0.285564	0.481784	0.160678	0.216124	0.499906	0.32946	0.241472	0.290572	0.000794729	0.110026	0.800557	0.386743	0.682799	0.299626	0.07238	0.192032	0.513871	0.608646	0.00943095	0.973381	0.0946161	0.549487	0.979721	0.00371693	0.764069	0.223297	0.0436168	0.43956	0.0698463	0.130254	0.84605	0.00697931	0.261568	0.00195616	0.572721	0.337671	0.194247	0.36809	0.354917	0.946069	0.133761	0.480429	0.5319	0.656462	0.943533
Fusicatenibacter_saccharivorans		0.0778092	0.0165134	0.0400046	0.0070442	0.568608	0.298776	0.226391	0.187592	0.422224	0.405895	0.311184	0.001463	0.280924	0.88828	0.654653	0.967608	0.157919	0.169615	0.791537	0.840925	0.301262	0.0275523	0.683152	0.543354	0.481074	0.384184	0.0499091	0.953373	0.220246	0.214034	0.455868	0.0184768	0.649261	0.840462	0.117565	0.0182166	0.0378303	0.751679	0.294598	0.00383945	0.145033	0.0143379	0.243709	0.395016	0.219709	0.417565	0.0575899	0.558825
GGB3538_SGB4728		0.227419	0.101379	0.0135205	0.0406547	0.0363176	0.91121	0.441978	0.328943	0.711041	0.379755	0.475997	0.850271	0.512937	0.108566	0.0657088	0.489975	0.322603	0.68392	0.670147	0.0118215	0.493842	0.514748	0.000357169	0.0414692	0.175042	0.788731	0.739784	0.875269	0.0375956	0.0627947	0.330037	0.022117	0.0768465	0.0408887	0.301828	0.284816	0.873759	0.35734	0.751265	0.190387	0.380139	0.110952	0.269709	0.0122321	0.114014	0.226442	0.00172088	0.638289
GGB51647_SGB4348		0.365676	0.000782033	0.0101211	0.720276	0.229887	0.000300164	0.00157748	0.600181	0.407434	0.352804	0.38697	0.00427644	0.00634467	0.359708	0.814335	0.367048	0.297095	0.00388325	0.120475	0.172311	0.0104139	0.0180524	0.785135	0.73341	0.340152	0.591246	0.0189297	0.510565	0.0106341	0.0492782	0.32179	0.443291	0.0153696	0.97051	0.47563	0.284779	0.00865341	0.889467	0.187664	0.11291	0.844177	0.290786	0.117061	0.514865	0.593384	0.640838	0.624864	0.0754865
GGB9758_SGB15368		0.0840698	0.00961573	0.0941519	0.897329	0.131038	0.0452734	0.0294186	0.0346604	0.174813	0.0248842	0.051326	0.542922	0.609028	0.897409	0.882435	0.767919	0.802888	0.489366	0.9617	0.000324658	0.00569959	0.092876	0.0337373	0.297911	0.00658222	0.888021	0.614524	0.735155	0.00217461	0.0735529	0.510251	0.883667	0.180209	0.523077	0.992326	0.774437	0.640088	0.687394	0.807906	0.215968	0.789913	0.529326	0.838272	0.776632	0.0788886	0.986126	0.546916	0.838608
Hungatella_hathewayi		0.803217	0.258898	0.0703559	0.456151	0.0797856	0.179267	0.654515	0.318678	0.411246	0.14952	0.25521	0.0025985	0.000269259	0.406594	0.896055	0.288729	0.00303903	0.00589705	0.482901	0.472841	0.672981	0.00257229	0.328373	0.279063	0.226749	0.308004	0.311206	0.148597	0.811213	0.692167	0.530761	0.817794	0.615749	0.87559	0.363296	0.104224	0.0289216	0.98895	0.624515	0.113262	0.982973	0.139437	0.741794	0.880334	0.0726064	0.570115	0.241227	0.757935
Hydrogenoanaerobacterium_saccharovorans		0.668257	0.261032	0.477401	0.42708	0.154237	0.660201	0.197578	0.451903	0.398579	0.696747	0.448077	0.057282	0.133053	0.468393	0.578979	0.145302	0.390081	0.0675695	0.862379	0.0231439	0.506464	0.939539	4.8405e-05	0.0196197	0.316628	0.0397682	0.76765	0.589353	0.0311378	0.314784	0.245561	0.479247	0.557606	0.0373392	0.61569	0.046107	0.119703	0.0455428	0.225583	0.40158	0.482159	0.0030575	0.932401	0.416827	0.00490458	0.8035	0.000890864	0.96701
Lachnospira_sp_NSJ_43		0.0031613	0.0354582	0.936604	0.170375	0.0519903	0.115832	0.294535	0.101033	0.888701	0.372787	0.451102	0.00640223	0.59085	0.0546106	0.309758	0.302318	0.640364	0.960608	0.485788	0.00665885	0.44941	0.195061	0.166471	0.604873	0.102363	0.184541	0.120063	0.180412	0.0780112	0.200343	0.224744	0.00308869	0.474894	0.579462	0.197483	0.121334	0.0273004	0.241422	0.924766	0.0223455	0.202141	0.122195	0.20357	0.186637	0.654188	0.073337	0.322338	0.987528
Lacrimispora_amygdalina		0.077506	0.252397	0.693862	0.727567	0.119265	0.68128	0.928451	0.0288494	0.273828	0.179924	0.12344	0.219374	0.213449	0.0285515	0.969058	0.595448	0.215898	0.424674	0.753077	0.0828758	0.220806	0.266218	0.00458237	0.630365	0.243616	0.238926	0.0447811	0.873459	0.00128831	0.0244015	0.0837518	0.428971	0.0490095	0.63666	0.00186997	0.720036	0.750803	0.559704	0.199278	0.505347	0.04055	0.310335	0.772865	0.000599412	0.244342	0.04827	0.0453944	0.0178976
Lacrimispora_saccharolytica		0.0542023	0.000222224	0.000792703	0.0059664	0.37203	0.000678379	0.000838473	0.219306	0.387891	0.228721	0.253714	0.0890869	0.0696477	0.364607	0.0667656	0.404676	0.00314129	0.0252018	0.411266	0.530504	0.901971	0.607634	0.744328	0.133541	0.593225	0.998265	0.0777563	0.411774	0.233329	0.00838854	0.751686	0.00343714	0.287158	0.35214	0.0371683	0.0320065	0.165143	0.487256	0.0774716	0.13875	0.033871	0.198259	0.820256	0.0781069	0.751481	0.826925	0.00210118	0.0232774
Massilioclostridium_coli		0.214407	0.0338444	0.395145	0.484269	0.151566	0.619802	0.34822	0.847251	0.671757	0.807411	0.796635	0.292851	0.349284	0.185092	0.464132	0.541949	0.909758	0.544146	0.486107	0.929735	0.368259	0.493378	0.180235	0.089979	0.0481169	0.106911	0.012375	0.911815	0.00914788	0.00113883	0.825127	0.0569684	0.516852	0.016103	0.0685158	0.252116	0.251149	0.0381703	0.0216879	0.27823	0.19933	0.20224	0.431792	0.0068859	0.368506	0.660584	0.000727628	0.219982
Megamonas_funiformis		0.0141941	0.00129397	0.0128982	0.00915149	0.45681	0.107224	0.0441998	0.264559	0.587501	0.401499	0.408511	0.006069	0.485423	0.946218	0.0909647	0.00017016	0.0742242	0.104156	0.618804	0.436647	0.189088	0.390718	0.38943	0.0708337	0.760141	0.0971597	0.00033426	0.146738	0.00101253	0.00560624	0.527681	0.0101341	0.108451	0.91275	0.212852	0.0212456	0.00446641	0.524446	0.0339056	0.0386466	0.00371922	0.7173	0.190252	0.00323421	0.310308	0.134145	0.0100788	0.054068
Mogibacterium_diversum		0.0563261	0.000866821	0.0138376	0.110963	0.0990896	0.00055786	0.000549563	0.239084	0.937181	0.917195	0.718535	0.00041882	0.0269285	0.45189	0.0881245	0.190489	0.00892006	0.00189801	0.903753	0.635628	0.179356	0.00236773	0.766136	0.424489	0.879593	0.329125	0.000592265	0.687352	0.0152641	0.0109001	0.285982	0.51821	0.00481421	0.970667	0.0125445	0.124348	0.00988934	0.473985	0.0436868	0.0489852	0.145202	0.76706	0.104271	0.0210809	0.141474	0.194995	0.113207	0.215016
Roseburia_sp_AF02_12		0.117705	0.0399396	0.00583704	0.0397606	0.620333	0.141167	0.358351	0.552387	0.693221	0.472366	0.560119	0.0242632	0.146106	0.24228	0.931793	0.596983	0.204402	0.152313	0.584232	0.00218359	0.754506	0.0546074	0.815263	0.990522	6.66457e-05	0.800046	0.07855	0.525893	0.131826	0.0490179	0.364652	0.000815453	0.549381	0.65777	0.632964	0.0120731	0.00965676	0.833808	0.331621	0.0448721	0.16312	0.370195	0.896255	0.482762	0.147097	0.537722	0.443294	0.881247
Ruminococcus_callidus		0.0204607	0.0152429	0.0673893	0.516431	0.181784	0.159448	0.0949204	0.880097	0.852791	0.581951	0.756619	0.0359642	0.724552	0.900681	0.143521	0.67539	0.762036	0.500564	0.657996	0.0114622	0.524356	0.442902	0.121413	0.401674	0.161292	0.856014	0.079788	0.0351101	0.0508691	0.0140949	0.640998	0.0120217	0.340575	0.0780222	0.0990604	0.000263338	0.00287225	0.603772	0.00243702	0.0191547	0.00455318	0.869067	0.214773	0.248949	0.994435	0.544093	0.0613194	0.323338
Vescimonas_coprocola		0.0715037	0.0311462	0.0597535	0.397795	0.163153	0.00119831	0.106224	0.967235	0.503677	0.916028	0.687526	0.000524654	0.0355832	0.615204	0.284993	0.0457179	0.0291589	0.00616155	0.0803704	0.630103	0.0197288	0.00194498	0.374591	0.933086	0.659453	0.981338	0.00551502	0.38334	0.349598	0.0558889	0.438509	0.130832	0.0596948	0.374939	0.766918	0.00176196	0.00093179	0.113962	0.0215454	0.00446448	0.167531	0.182354	0.553322	0.826768	0.81274	0.216399	0.405418	0.645518
[truncated: 70 more columns]

## Sheet: Supplementary Data2
Supplementary Data2: Sensitivity analysis for the diet-micorbiome associations for Autism Spectrum Disorder (ASD)-specific species in the 1:1 matched-ASD group (n=356)
Coeff.	AHEI	CCDI	DII	Sulfur diet score	HFD	Mineral insufficiency	Vitamin insufficiency	Polysorbate-80	carboxymethylcellulouse	carrageenan	Emulsifiers
Anaerostipes_hadrus	0.0558669	0.218334	-0.190922	-0.446854	0.173525	-0.0527309	-0.147078	-0.271439	-0.230777	-0.277533	-0.288244
Bacteroides_nordii	0.527415	0.397951	-0.129675	-0.361833	0.12403	-0.265951	-0.0996225	-0.240841	-0.206613	-0.194396	-0.243436
Cibionibacter_quicibialis	0.148952	0.0801452	-0.0386915	-0.0154187	-0.0466533	-0.0146977	0.206583	-0.031554	0.0737141	-0.230942	-0.0506506
Collinsella_aerofaciens	0.318461	0.344708	-0.359326	-0.193506	0.0950678	-0.376047	-0.251834	0.00141712	0.0470309	0.195432	0.0645407
Escherichia_coli	-0.568048	-0.830537	0.832309	0.660321	0.0702787	0.714049	0.685317	0.36355	0.127511	0.067689	0.251973
GGB51647_SGB4348	0.238448	0.499477	-0.413751	0.0709091	-0.325594	-0.46723	-0.442056	0.258652	0.316553	0.255694	0.303559
Lacrimispora_amygdalina	0.424842	0.47182	-0.499208	-0.508798	0.0321185	-0.359174	-0.458829	-0.123735	-0.187754	-0.308547	-0.203266
Megamonas_funiformis	0.438707	0.774388	-0.538493	-0.286579	-0.193824	-0.542972	-0.518334	-0.147568	-0.0980926	-0.222667	-0.165778
Vescimonas_coprocola	0.421127	0.484179	-0.295901	0.0584788	-0.144926	-0.226018	-0.120553	-0.168808	-0.0956117	-0.0437453	-0.131771
p-value	AHEI	CCDI	DII	Sulfur diet score	HFD	Mineral insufficiency	Vitamin insufficiency	Polysorbate-80	carboxymethylcellulouse	carrageenan	Emulsifiers
Anaerostipes_hadrus	0.704713	0.137801	0.196137	0.00216905	0.239944	0.729102	0.336034	0.0703592	0.132522	0.0739697	0.0595079
Bacteroides_nordii	0.0558997	0.149388	0.640136	0.188115	0.654623	0.351567	0.728482	0.392936	0.473395	0.505524	0.39721
Cibionibacter_quicibialis	0.445959	0.681662	0.843584	0.936837	0.811863	0.941976	0.308181	0.87425	0.717523	0.262857	0.803296
Collinsella_aerofaciens	0.0594268	0.041112	0.0338383	0.250502	0.575482	0.0310186	0.151274	0.993454	0.789908	0.274088	0.714068
Escherichia_coli	0.0122789	0.0002313	0.000236133	0.00339247	0.758346	0.00225645	0.00354545	0.117061	0.591271	0.778451	0.287335
GGB51647_SGB4348	0.246233	0.0147603	0.0444447	0.729195	0.113969	0.0274255	0.037887	0.217369	0.139458	0.238955	0.155633
Lacrimispora_amygdalina	0.0609043	0.0371777	0.0279672	0.0239443	0.887886	0.125307	0.051044	0.593314	0.427747	0.197962	0.389558
Megamonas_funiformis	0.0201115	3.48435e-05	0.00437301	0.127928	0.307211	0.00527138	0.00805964	0.444856	0.619339	0.265316	0.400015
Vescimonas_coprocola	0.0421474	0.0192927	0.155197	0.777382	0.4866	0.292031	0.576106	0.425588	0.65892	0.842008	0.542077
Adjusted q-value	AHEI	CCDI	DII	Sulfur diet score	HFD	Mineral insufficiency	Vitamin insufficiency	Polysorbate-80	carboxymethylcellulouse	carrageenan	Emulsifiers
Anaerostipes_hadrus	0.704713	0.177	0.261516	0.00976073	0.575482	0.847772	0.50405	0.316516	0.397566	0.277389	0.267785
Bacteroides_nordii	0.0838495	0.177	0.720153	0.282173	0.811863	0.658689	0.728482	0.589405	0.65892	0.658181	0.595814
Cibionibacter_quicibialis	0.501703	0.682	0.843584	0.936837	0.887886	0.941976	0.50405	0.993454	0.789908	0.526441	0.803296
Collinsella_aerofaciens	0.0838495	0.0558	0.0761362	0.3125	0.811863	0.0697913	0.302547	0.993454	0.789908	0.526441	0.803296
Escherichia_coli	0.0368368	0.0010395	0.0010626	0.0101774	0.887886	0.010154	0.0319091	0.351184	0.739089	0.842008	0.574671
GGB51647_SGB4348	0.316587	0.0444	0.0761362	0.821095	0.512859	0.0697913	0.151548	0.489079	0.397566	0.526441	0.467899
Lacrimispora_amygdalina	0.0838495	0.0558	0.0761362	0.0478885	0.887886	0.225552	0.151548	0.741643	0.65892	0.526441	0.595814
Megamonas_funiformis	0.0452508	0.0003132	0.0163993	0.213214	0.575482	0.0193547	0.0406711	0.667283	0.739089	0.526441	0.595814
Vescimonas_coprocola	0.0754181	0.043425	0.232795	0.821095	0.7299	0.584062	0.648119	0.667283	0.739089	0.842008	0.723079

## Sheet: Supplementary Data3
Supplementary Data3: Effect sizes and adjusted q-values for the diet-microbiome associations incorporated with the interaction term (diet*ASD) across the study population
Dietary factor: Coeff
GM	AHEI	CCDI	DII	Sulfur diet score	HFD	Mineral insufficiency	Vitamin insufficiency	Polysorbate-80	carboxymethylcellulouse	carrageenan	Emulsifiers	Protein	Fat	Carbohydrate	SFA	TFA	PUFA	MUFA	n3n6	MonSaccharide	Disaccharide	Starch	Fibre	Soluable_Fibre	Added_sugar	Calium	Phos	Sodium	Potassium	Magnesium	Chrome	Copper	Iodine	Iron	Molybdenum	Selenium	Zinc	Vit_B1	Vit_B2	Vit_B3	Vit_B5	Vit_B6	Vit_B12	Biotin	Vit_C	Vit_D	Folate	Vit_K	Caffeine
Actinomyces_SGB17168	-0.01107	-0.09544	0.003735	0.112955	0.009227	0.129129	0.110025	-0.17249	-0.13121	-0.17308	-0.17534	0.103202	-0.02534	-0.04365	0.061296	0.097049	0.025171	0.027963	-0.06714	-0.02671	-0.12785	-0.00299	-0.09445	0.007973	-0.15513	-0.10751	0.036792	-0.01418	-0.03801	0.007988	0.111869	0.084613	-0.10418	-0.00435	-0.00022	0.175203	0.113917	0.012641	-0.04542	0.013814	0.010134	0.018654	-0.13378	0.037045	0.04721	-0.05917	0.003101	0.048184	-0.02859
Agathobaculum_butyriciproducens	-0.05696	0.089861	-0.26765	0.049893	-0.03513	-0.22531	-0.33466	0.409326	-0.03833	0.10793	0.144946	-0.03274	0.37916	0.175549	0.026461	0.063762	0.276451	0.397242	0.028169	0.231215	0.34122	-0.35885	0.078093	0.214623	0.134805	0.05892	0.014194	0.248575	0.200594	0.176405	-0.36804	0.097382	0.118158	-0.18166	0.113015	-0.28245	0.015097	-0.2334	0.036433	-0.07719	-0.20688	-0.27613	0.055157	0.303151	0.327132	-0.0443	0.154255	0.136436	-0.12089
Allisonella_histaminiformans	-0.21278	0.067284	-0.09754	0.024943	-0.22084	-0.1582	-0.17585	0.075182	-0.06959	0.12029	0.028587	0.070078	0.308896	0.153697	-0.07316	-0.10559	0.184437	0.303717	-0.21216	-0.28137	0.039831	-0.03921	-0.14041	-0.05994	-0.07893	0.038164	0.006098	0.173245	0.051444	-0.01511	0.067574	-0.0668	0.020686	0.08126	-0.03157	-0.09503	-0.03148	-0.06363	0.081553	0.079152	-0.01757	-0.08133	0.155999	-0.1121	0.007956	-0.11889	0.035692	0.09643	-0.07457
Anaerostipes_caccae	0.252292	-0.05804	0.158625	-0.07913	-0.09058	0.352866	0.298258	-0.34655	-0.40337	-0.31223	-0.40819	-0.06714	-0.41513	-0.30948	0.239975	-0.03302	-0.23252	-0.2812	-0.10812	0.136553	-0.20714	0.235082	0.056256	0.247682	-0.16737	0.097455	0.125139	-0.30502	-0.05465	0.036838	0.143117	0.004402	0.086325	-0.01858	0.016572	0.244462	0.113858	0.035759	0.064451	-0.09391	0.216664	0.327807	0.080113	0.180336	-0.13584	0.058041	0.087152	0.103758	-0.02008
Anaerostipes_hadrus	0.130928	-0.01922	0.036484	0.048976	0.060512	-0.05504	-0.11415	-0.13406	-0.06782	-0.02955	-0.08815	-0.13704	-0.03451	-0.00711	0.006668	0.110261	0.014119	-0.02413	0.115119	-0.22137	0.187389	0.13929	-0.0569	-0.09492	-0.02588	0.118748	0.013442	-0.08126	0.000388	0.067479	0.223825	0.064797	0.122843	0.067044	0.065796	-0.19491	0.006033	0.194273	0.093168	-0.0581	0.041674	0.128457	0.244397	-0.05868	0.07581	0.180748	-0.0253	0.02451	-0.0197
Anaerotignum_faecicola	-0.21087	0.263935	-0.20535	-0.04671	0.181475	-0.4932	-0.33337	0.086755	0.191519	0.080871	0.150089	-0.04581	0.230918	0.310212	-0.54462	-0.06349	-0.08278	0.015175	0.264627	0.027234	0.36945	0.056485	0.222973	0.101418	0.029167	-0.00042	-0.07173	0.410681	0.130743	0.069748	-0.52139	0.23116	0.121831	0.091987	-0.05082	-0.38091	-0.05746	-0.41889	-0.2533	-0.27634	-0.14008	-0.34225	-0.08093	-0.1356	0.193074	-0.03879	-0.0275	0.256908	-0.04276
Anaerotignum_lactatifermentans	-0.09415	-0.09994	0.091779	0.158003	0.137136	0.21463	0.084752	-0.06453	0.00231	-0.02495	-0.02795	-0.30318	-0.21531	-0.05025	0.060115	-0.00498	-0.15015	-0.26772	-0.29775	-0.04944	-0.22089	0.131104	-0.06854	-0.29577	0.416136	0.075095	-0.13476	0.038155	-0.10462	0.012584	0.306941	-0.10901	-0.14525	-0.07652	-0.06785	-0.23178	-0.14901	0.122927	-0.12084	-0.25256	-0.11037	0.302857	0.01005	-0.02638	-0.12648	0.00423	-0.07829	0.087631	0.22376
Bacteroides_fragilis	0.123736	-0.0452	-0.02285	0.0672	-0.21088	0.003088	0.13155	-0.22238	0.15686	-0.02066	0.00718	0.456293	-0.04866	-0.29033	0.252121	-0.26631	0.19489	0.11385	0.03963	-0.0088	-0.10825	-0.42505	-0.20735	-0.31105	-0.19761	0.053391	0.361513	0.078284	0.066201	0.045542	-0.05132	0.103987	0.053347	-0.2544	-0.19605	0.228585	0.504652	0.458084	0.313855	0.392711	0.222344	-0.02503	-0.07905	0.127621	0.369953	0.153594	-0.10711	-0.25139	-0.0488
Bacteroides_nordii	0.368698	0.300826	-0.00719	-0.3098	-0.05937	-0.15203	0.059328	-0.25856	-0.17368	-0.35376	-0.28463	0.277432	0.034212	0.027182	0.292043	-0.51176	0.401311	0.209745	0.245003	-0.14737	0.263638	-0.12835	-0.34376	0.186629	-0.13179	0.220832	0.291168	-0.37968	-0.06128	-0.00648	0.115952	0.187009	0.164285	-0.7348	-0.16718	0.543092	0.304531	-0.15563	-0.12317	-0.11748	0.0368	-0.24485	-0.0877	-0.03147	-0.05969	0.071561	-0.34491	-0.21991	-0.011
Bifidobacterium_longum	-0.1654	-0.03475	-0.06955	0.148148	-0.23305	-0.09818	-0.01779	0.344103	0.199558	0.415264	0.3387	-0.10823	0.161378	0.160232	-0.02657	0.205473	0.201869	0.206029	0.08814	-0.26032	0.038587	-0.02517	-0.18268	-0.19429	0.045606	0.142504	-0.00853	0.051369	-0.13947	-0.12213	0.101506	-0.16531	0.178621	-0.11186	0.04174	-0.0823	-0.13133	-0.02945	0.132394	-0.07816	0.012864	-0.01719	0.262049	0.069722	-0.10211	0.200999	-0.05421	-0.14505	0.15164
Blautia_caecimuris	0.047352	-0.05623	0.318959	0.099192	-0.72357	0.196761	0.138438	0.237953	-0.04859	0.366773	0.176976	0.173773	-0.19865	-0.46472	0.237331	0.040207	0.12581	-0.12668	-0.4693	-0.42475	-0.04142	-0.22116	-0.46593	0.08916	0.189492	0.230819	0.306391	-0.20725	-0.21592	-0.13175	0.095581	0.088499	0.466723	-0.09654	0.261175	0.261075	0.283385	0.138206	0.363984	-0.30401	0.321136	-0.05047	0.26034	0.252877	-0.47909	0.40065	-0.28667	-0.14157	0.277685
Blautia_faecis	-0.06873	0.020107	-0.07842	0.043598	-0.05444	-0.20009	-0.19979	0.094932	-0.0088	0.073996	0.050827	0.046244	0.186253	0.077057	0.02719	-0.06461	0.140524	0.176164	-0.08267	-0.09475	0.052248	-0.17251	-0.02053	0.033425	-0.0514	-0.05163	-0.0255	0.098973	-0.07943	-0.00774	-0.17227	-0.03059	0.024769	0.000818	-0.05798	-0.05679	0.064578	-0.06612	-0.0466	-0.0829	-0.21914	-0.30476	-0.07341	-0.01286	-0.0508	-0.00353	-0.03729	0.068753	-0.0351
Blautia_SGB4815	-0.0498	0.079727	-0.08216	0.11978	-0.07713	-0.22759	-0.18959	-0.14829	-0.33397	-0.17658	-0.2631	0.008236	0.291281	0.18397	-0.31271	-0.06916	0.122121	0.143391	-0.21035	0.08096	0.141986	-0.14671	0.142478	0.005668	-0.34219	0.021088	-0.10059	0.240415	0.052475	-0.0108	-0.4444	-0.08299	0.023131	0.070616	-0.02559	0.052367	-0.12056	-0.1493	-0.10948	0.008265	-0.23168	-0.25035	-0.10745	-0.02101	-0.13112	-0.12789	0.075668	0.077172	-0.25384
Candidatus_Cibionibacter_quicibialis	-0.45524	-0.05974	-0.19846	-0.1271	0.075913	-0.52246	-0.12793	0.165789	0.771946	0.248022	0.507564	-0.08645	0.661908	0.418647	-0.18795	-0.41867	0.344475	0.66249	-0.20677	-0.0964	-0.09917	-0.07299	0.0429	-0.07661	0.255646	-0.28968	-0.36159	0.35477	-0.02841	-0.07085	-0.52889	-0.06416	-0.35046	-0.11561	-0.1125	-0.31702	-0.20798	-0.50019	-0.52851	0.002356	-0.59598	-0.58887	-0.40128	-0.17497	0.03657	-0.59777	0.050119	0.373273	0.118772
Christensenellaceae_bacterium_NSJ_63	0.033768	0.449425	-0.26981	-0.36433	-0.15617	-0.43603	-0.29287	0.697543	0.443064	0.782251	0.691957	0.259993	0.30972	0.059337	0.05084	-0.00833	0.51662	0.315671	0.377342	0.016922	0.244854	-0.4545	0.094218	0.169421	-0.13787	0.48139	0.225527	-0.018	0.171033	0.142439	-0.16209	0.11397	0.288517	0.376475	0.051736	0.286371	0.08291	0.142811	0.349795	0.117549	-0.10344	-0.21901	0.153599	-0.01456	-0.01014	0.375348	0.317022	0.209122	-0.24116
Clostridiaceae_bacterium_Marseille_Q4143	0.09305	0.192392	-0.10829	-0.09614	0.110394	-0.15749	-0.23947	0.076347	0.052351	-0.08688	0.018123	-0.1824	-0.06483	0.095808	-0.19624	-0.15923	-0.1155	-0.17076	0.179894	0.071781	0.220102	0.147866	0.135839	0.029613	-0.08916	0.124006	-0.05828	-0.00814	0.051488	0.069836	-0.03944	-0.09752	0.070887	0.102565	0.090913	-0.08552	-0.19832	-0.06049	-0.03249	-0.18731	0.038823	0.256501	0.128875	0.078536	0.036482	0.095395	0.067009	0.024446	-0.23707
Clostridiales_Family_XIII_bacterium_BX16	0.163395	0.101173	-0.05393	-0.10927	-0.0976	-0.30545	-0.1678	0.209084	0.254075	0.312218	0.292226	0.18631	0.206921	0.077355	-0.03497	0.129599	0.117294	0.181359	0.004295	0.053802	0.331146	-0.10455	-0.03322	0.000576	-0.12887	0.289643	0.250401	-0.0478	0.179526	0.118773	-0.04184	-0.0682	0.271384	0.126554	0.038459	0.100504	0.168807	-0.21571	0.14822	0.025685	0.059864	0.079204	0.254928	0.136009	-0.19815	0.195859	-0.09777	-0.0587	-0.02832
Clostridium_leptum	0.003076	0.214322	0.149094	-0.17442	-0.01598	-0.05062	0.104735	0.74847	0.771684	0.795095	0.870952	0.167201	0.087397	-0.18034	0.371264	0.073921	0.322133	0.151194	-0.19661	-0.02014	-0.23914	-0.19393	-0.04312	-0.17503	0.38913	0.083168	-0.15076	0.09837	-0.06541	-0.17211	-0.49211	-0.16869	-0.2783	-0.07626	-0.41362	-0.14389	-0.07076	-0.41894	-0.34951	0.023221	-0.66797	-0.6626	-0.35091	-0.2906	-0.18522	-0.33872	-0.26905	-0.05859	0.134992
Clostridium_methylpentosum	-0.13497	-0.10154	0.036227	0.008252	-0.19246	-0.05608	0.104832	0.178259	0.033631	0.218333	0.141687	0.204936	0.125621	-0.0781	0.01301	0.123892	0.195351	0.129414	-0.14899	-0.14183	-0.07352	-0.11084	-0.16414	0.058145	-0.16044	-0.0664	0.005399	0.142492	-0.10189	-0.1395	-0.13208	-0.07828	-0.05552	-0.13993	-0.09878	0.145891	0.208563	0.066672	-0.04566	0.221735	-0.12704	-0.26053	-0.10932	-0.2117	-0.26051	-0.0326	-0.04051	-0.01931	-0.01983
Clostridium_sp_AM33_3	0.054729	0.164039	-0.09069	-0.08912	0.088921	-0.14608	-0.10821	0.158575	-0.19791	0.048134	-0.02706	0.115982	0.213281	0.037405	-0.18351	0.141059	0.023726	0.237811	0.087328	0.205629	0.233817	-0.21377	0.174969	0.033239	-0.05761	-0.09239	-0.00621	0.064477	0.122476	0.059539	-0.18108	0.031765	-0.0065	0.147998	-0.03702	-0.03184	-0.06173	-0.18181	-0.09993	0.058147	-0.14054	-0.12632	-0.05041	-0.04894	0.315725	-0.10103	0.137623	0.149286	-0.12961
Clostridium_symbiosum	-0.00249	-0.17149	0.171232	0.005612	-0.23198	0.193393	0.352279	-0.23814	0.101219	-0.02817	-0.03474	-0.06195	-0.06449	-0.05783	0.100759	0.127241	0.161973	-0.07486	-0.02726	-0.26073	-0.30045	-0.03422	-0.30039	-0.16838	0.067609	0.075321	-0.01091	-0.07792	-0.34642	-0.28308	0.034682	0.002821	0.017365	-0.43768	0.008102	-0.17762	0.102543	0.127037	-0.03046	-0.31706	0.003144	-0.22082	-0.13123	-0.08337	-0.19642	0.072028	-0.38425	-0.33371	-0.04862
Collinsella_aerofaciens	-0.33016	0.198103	-0.27677	0.061134	-0.09244	-0.45226	-0.24906	0.449464	0.32403	0.408524	0.429785	-0.33499	0.340157	0.511579	-0.38133	0.263436	0.126738	0.15207	-0.12245	0.041359	0.365144	-0.23023	0.279362	-0.15953	-0.34449	0.202725	-0.23923	0.14039	0.057035	0.002576	-0.24157	-0.30861	0.15048	-0.14921	0.086197	-0.21771	-0.45213	0.077012	-0.04544	-0.3252	-0.36738	-0.2908	-0.01991	0.049721	-0.06209	-0.12874	0.021291	-0.19165	-0.28085
Collinsella_SGB14861	-0.05587	0.076265	-0.01065	0.108337	-0.1773	-0.25137	-0.09934	0.292272	0.215935	0.421944	0.333198	-0.01081	-0.04264	0.008448	-0.05483	0.064774	-0.0568	-0.11043	-0.17343	-0.20225	0.30989	0.099544	-0.10924	-0.16288	-0.21146	0.210501	0.090365	-0.01833	0.010343	0.155773	0.166028	0.036999	0.182667	0.006916	-0.00301	0.061564	-0.06997	0.082749	0.108212	-0.07919	0.070648	0.070565	0.258613	0.020229	-0.25591	-0.06087	0.053079	0.158979	-0.14083
Collinsella_SGB4121	0.292144	-0.05698	0.07174	0.031073	-0.13436	-0.04031	-0.03263	-0.11869	-0.37015	-0.20635	-0.27946	0.023755	-0.05697	-0.05872	0.38672	0.080751	0.128016	-0.00678	0.155487	-0.1781	0.097182	-0.04765	-0.19611	-0.0672	-0.05081	0.104371	0.0402	-0.31776	-0.10259	0.079619	0.158459	0.217818	0.077396	-0.07897	0.065765	-0.04349	0.092618	0.1968	0.19654	0.022927	0.102628	-0.01597	0.05854	0.011373	-0.12205	0.101726	-0.181	-0.08041	0.039902
Coprococcus_comes	-0.08578	0.490394	-0.41366	-0.07251	0.436807	-0.3916	-0.21277	-0.20063	-0.21518	-0.4016	-0.29359	-0.09628	0.279843	0.390197	-0.29708	-0.4374	0.030152	0.031804	-0.03423	0.095649	-0.10499	0.125845	0.243622	-0.04968	-0.00723	-0.34131	-0.29154	0.380533	0.077922	0.024859	0.012332	0.098108	-0.25706	0.146941	-0.05725	0.085928	-0.32928	-0.59909	-0.52809	-0.57283	-0.1418	-0.22306	-0.41298	-0.0452	0.59646	-0.3762	-0.06942	0.014736	-0.02515
Coprococcus_eutactus	-0.12979	0.327434	-0.58176	-0.07868	0.320452	-0.55281	-0.73676	0.251249	0.278676	0.241663	0.293332	0.302305	0.483571	0.438975	-0.16159	0.599782	0.351339	0.529268	0.409258	0.232517	0.121205	-0.20876	0.218557	0.095417	0.013223	-0.07092	0.139934	-0.07277	0.161138	0.157127	-0.24684	-0.0648	-0.06343	0.357264	-0.11664	0.254963	0.23223	0.118079	0.116691	0.394952	-0.00675	-0.00808	-0.17345	0.033452	0.099306	0.238131	0.479955	0.328356	-0.23106
Eggerthella_lenta	0.222837	-0.09797	0.195189	-0.08318	-0.27327	0.225473	0.310439	-0.15595	-0.15721	-0.07896	-0.15205	0.134003	-0.27624	-0.35097	0.244974	0.138657	-0.06028	-0.21321	-0.02876	-0.27581	-0.0302	-0.0061	-0.21212	-0.01639	-0.18082	0.164169	0.236693	-0.20514	-0.08069	0.035359	0.278561	0.065299	0.195351	-0.18206	0.178102	0.023467	0.293161	0.195246	0.20901	-0.03922	0.269073	-0.00107	0.144867	0.000965	-0.16522	0.229714	-0.16568	-0.18617	-0.03331
Eisenbergiella_tayi	0.303201	0.166865	-0.07484	-0.15779	-0.10836	0.10639	0.189333	0.078768	0.396801	0.361546	0.335097	0.181331	0.071552	-0.1207	0.585803	-0.03688	0.401436	0.109191	0.021973	0.106779	-0.30438	-0.2721	-0.0123	-0.26252	0.030815	0.222408	0.210561	-0.17452	-0.02329	0.006976	0.335141	0.008104	0.038418	0.020974	0.150495	0.228755	0.054797	0.238241	0.171117	0.024906	0.161428	-0.03631	-0.20188	0.299685	0.02199	0.073664	0.079757	-0.05005	0.079982
Enterocloster_bolteae	0.21265	0.053106	0.027697	-0.23942	0.049805	0.169238	0.170693	-0.11932	0.172609	0.126786	0.092557	0.201736	-0.34842	-0.29552	0.211726	-0.0848	-0.06654	-0.25122	0.034885	-0.0177	-0.05262	0.010937	0.04648	0.21682	-0.08901	0.289767	0.343886	-0.06506	0.189713	0.142941	0.289296	0.314174	0.194073	0.150097	0.002296	0.196712	0.265351	0.168017	0.34341	0.134601	0.427418	0.084336	0.158515	0.24017	0.21546	0.175992	0.137357	0.096519	-0.06106
Escherichia_coli	-0.21308	-0.12775	-0.14167	0.259851	0.162674	0.048418	-0.05369	-0.22069	-0.08129	-0.23091	-0.17831	-0.40822	0.042416	0.306902	0.095564	-0.35104	0.051344	-0.05478	-0.22328	-0.0814	-0.4187	0.337544	-0.03873	0.141336	0.354254	-0.46308	-0.34426	0.154073	-0.2276	-0.16521	0.255055	-0.13205	-0.3215	0.112468	-0.15457	-0.22204	-0.30545	-0.18289	-0.30526	-0.29373	-0.24278	0.073844	-0.19102	0.161066	-0.1047	-0.24772	-0.22286	-0.10515	0.244365
Eubacterium_rectale	-0.32608	0.10668	-0.46905	0.166038	0.054013	-0.50225	-0.50914	0.143527	0.034341	0.122279	0.105094	-0.02206	0.563465	0.274374	-0.12443	-0.42104	0.415961	0.563701	0.021953	0.292066	0.166465	-0.09209	0.416205	-0.29951	-0.20343	0.110435	-0.13198	0.578715	0.213625	0.260512	-0.35056	0.242412	-0.23174	0.796543	0.035786	-0.35025	-0.32351	0.281134	-0.05196	0.280563	-0.43357	0.005874	0.074946	0.190079	0.035773	-0.09816	0.41446	0.419131	-0.57026
Eubacterium_siraeum	-0.01603	0.297961	-0.42839	-0.02857	-0.02822	-0.52477	-0.63124	-0.15859	-0.13632	-0.13945	-0.16091	0.171051	0.627806	0.51788	-0.32739	0.079052	0.483355	0.519567	0.286014	0.202377	0.372083	-0.32762	0.086518	0.004083	0.065037	0.306295	0.208833	0.151475	0.069993	0.23349	-0.21492	-0.09498	0.34427	0.519641	-0.06076	0.373421	0.153948	0.230228	0.452076	0.198522	-0.02078	-0.06089	0.21898	0.136335	0.051548	0.387427	0.3614	0.232185	-0.11248
Eubacterium_sp_AF16_48	-0.0781	0.163254	0.007466	-0.22998	-0.03922	-0.18889	-0.04985	0.057074	0.199679	0.014958	0.11883	0.05972	0.08168	-0.06154	-0.23429	-0.07595	0.030507	0.035042	0.115213	-0.05688	0.146375	-0.02874	-0.05616	-0.13226	-0.10391	0.112498	0.025542	0.287579	-0.11062	-0.01209	-0.28323	-0.03881	0.078647	0.116679	-0.04719	0.236763	0.050963	-0.05431	0.051837	0.035813	-0.14986	-0.18433	0.029151	0.003284	-0.13522	0.090163	0.065804	-0.12663	-0.15131
Faecalibacterium_prausnitzii	-0.05314	0.165929	-0.29783	-0.13803	0.032795	-0.37306	-0.3811	0.302113	0.252345	0.252987	0.303415	0.092683	0.253263	0.196676	0.034086	-0.02971	0.23697	0.229765	0.017605	0.064447	0.017385	-0.19795	0.170907	0.172413	0.077145	0.031424	0.074227	0.121345	0.097937	0.076573	-0.03101	0.049508	-0.01192	0.115061	0.062847	0.019347	0.128524	0.099793	0.072092	0.053124	-0.02784	-0.20437	-0.06303	0.05009	0.081647	-0.02465	0.132898	0.130422	-0.00045
Firmicutes_bacterium_AF16_15	0.044144	0.201824	-0.2064	-0.13742	0.351436	-0.20532	-0.26385	0.507468	0.136483	0.222732	0.298379	0.021264	0.195724	0.350147	0.233775	-0.21351	0.287817	0.121806	0.005861	0.290323	-0.01647	-0.12447	0.337124	-0.01185	0.067919	-0.03273	-0.14851	-0.05143	0.088588	0.121452	-0.15973	-0.09624	-0.42413	0.12157	-0.31694	0.068208	-0.25793	-0.1685	-0.33493	0.15399	-0.34245	-0.12119	-0.43687	0.05092	0.218619	-0.38512	0.194106	0.225132	-0.14274
Firmicutes_GGB51647_SGB4348	-0.05153	0.21164	-0.32821	-0.24057	0.080233	-0.57993	-0.50359	0.32469	0.485771	0.259617	0.422456	-0.1019	0.525859	0.32833	-0.13034	0.034467	0.461585	0.522665	-0.01761	0.325337	0.136147	-0.34299	0.143702	0.160563	0.239354	0.140111	-0.13576	0.10234	0.182241	0.108779	-0.43479	0.221209	0.067373	0.261882	-0.10872	-0.36822	-0.22105	-0.14509	-0.05679	0.057204	-0.31623	-0.31829	-0.07438	-0.14361	0.128038	-0.02517	0.290154	0.083443	-0.10133
Firmicutes_GGB9758_SGB15368	0.228898	0.488229	-0.4727	-0.27972	0.233226	-0.47479	-0.63185	0.225639	0.459269	0.367818	0.413764	0.21211	0.167434	0.258157	0.064338	0.0157	0.174094	0.22299	0.411517	0.235446	0.464461	0.071679	0.351113	0.178828	-0.06859	0.244765	0.260449	-0.10047	0.329072	0.37184	0.017492	0.252924	0.15957	0.532769	0.111476	0.713761	0.079322	0.05097	0.26304	0.294456	0.371913	0.075754	0.054789	0.369137	0.263486	0.234205	0.447069	0.461108	0.019218
Fusicatenibacter_saccharivorans	-0.2853	-0.19152	0.026738	0.265644	0.012945	0.015489	-0.08039	0.576622	0.33618	0.399111	0.471774	-0.50051	0.167416	0.372297	0.116995	-0.07053	0.126204	0.129654	-0.26607	0.006737	-0.00318	0.249149	0.167447	-0.09189	-0.15468	-0.24304	-0.46945	0.070775	-0.17415	-0.08246	-0.06409	-0.04971	-0.24322	-0.03539	-0.07277	-0.68903	-0.51471	-0.1458	-0.33437	-0.19142	-0.36216	-0.23586	-0.16605	-0.07086	0.043509	-0.21065	-0.06795	0.127013	-0.19376
Hungatella_hathewayi	0.213116	0.241064	-0.14526	-0.06957	-0.03275	-0.1397	0.070071	-0.06648	0.160597	0.287194	0.154296	-0.03842	0.070955	0.094701	0.036154	0.216487	0.343555	-0.06602	0.014257	-0.05274	-0.21246	-0.13794	-0.0451	-0.05463	-0.10046	0.301521	0.184693	-0.07156	-0.11456	-0.05716	0.163343	0.181138	0.158229	0.040578	0.154609	-0.20763	0.015767	0.085275	0.143296	-0.32827	0.215187	0.092962	-0.00712	0.094373	-0.30845	0.417855	-0.24998	-0.1927	-0.1706
Hydrogenoanaerobacterium_saccharovorans	-0.01557	0.033735	0.103935	0.09104	-0.64345	-0.24488	0.016403	0.672565	0.47311	0.452138	0.587723	0.438298	0.446353	-0.10289	0.170049	-0.25276	0.569629	0.659339	-0.34133	-0.29979	-0.22207	-0.27857	-0.43411	-0.25338	0.384636	0.012309	0.093305	0.183544	-0.33992	-0.04638	-0.2012	-0.17206	-0.00249	-0.07593	-0.17791	0.132731	0.249314	0.231608	-0.0557	0.281567	-0.44614	-0.58612	0.014441	-0.25362	-0.52464	0.142963	-0.26821	-0.04945	0.205742
Lachnospira_eligens	0.718789	0.728376	-0.69651	-0.8187	0.19349	-0.99297	-0.87249	0.241573	0.043891	0.37529	0.225639	0.116352	0.753271	0.700533	-0.14702	0.68819	0.587122	0.587262	0.483595	0.227314	0.314611	-0.3145	0.25006	0.418213	-0.43844	0.792947	0.340464	-0.53152	0.29912	0.409057	-0.13342	0.293132	0.237604	0.293753	0.080351	0.237574	0.203716	0.187033	0.157007	-0.14451	0.227612	0.241427	0.15055	0.062	0.127428	0.267156	0.223176	0.013542	-0.37716
Lachnospira_sp_NSJ_43	-0.15572	0.058435	0.05873	-0.03355	0.238238	0.07692	0.048928	-0.12907	-0.41652	-0.23892	-0.31992	-0.38234	-0.07447	0.248605	-0.27231	0.02191	-0.18348	-0.32679	0.334822	0.009411	-0.24608	0.271496	0.103087	-0.23459	-0.00862	-0.36579	-0.48707	0.145336	-0.1194	-0.1168	-0.36414	0.080373	-0.45603	0.02134	-0.46016	-0.16255	-0.49542	-0.33925	-0.49796	-0.2708	-0.50376	-0.14028	-0.36682	-0.37263	0.020571	-0.37368	-0.04585	0.062066	-0.11585
Lachnospiraceae_GGB3538_SGB4728	0.103519	-0.10392	-0.17596	0.137495	-0.23243	-0.21553	-0.21381	0.267797	0.027948	0.169451	0.153337	0.028903	0.280169	0.19773	-0.05185	0.190287	0.208156	0.28271	-0.10896	-0.05401	-0.05657	-0.15926	-0.20483	-0.11527	0.08763	0.119253	-0.01029	-0.18678	-0.16703	-0.15702	0.012813	-0.16424	-0.03249	-0.09463	-0.17749	-0.07146	0.212828	0.249772	0.182213	0.175766	-0.11598	0.025876	0.054697	-0.1777	-0.22926	0.080703	-0.15744	-0.10177	0.051379
Lacrimispora_amygdalina	-0.13282	0.050141	-0.32777	0.277422	0.131483	-0.51527	-0.39666	0.201846	0.432567	0.203709	0.336575	-0.14433	0.467273	0.605381	0.207145	0.093892	0.503249	0.51406	-0.09876	0.207996	0.156458	0.151621	0.24524	-0.24762	-0.04862	-0.16573	-0.10395	-0.0267	0.047217	0.083977	-0.36122	0.263657	-0.12395	-0.13126	-0.05268	-0.06897	-0.22057	-0.17607	-0.36776	-0.24125	-0.18123	-0.20762	-0.32469	0.090114	0.193428	-0.18569	-0.20426	-0.21852	-0.15912
Lacrimispora_saccharolytica	0.158607	0.214688	0.114023	-0.21677	-0.25266	-0.02632	0.01631	0.251408	-0.1118	0.053328	0.039922	0.041708	-0.02097	-0.17609	-0.32121	0.285114	-0.04798	-0.04466	0.130679	-0.08032	0.198583	-0.06472	-0.08318	0.156105	-0.06873	0.231241	0.143613	-0.04065	-0.10554	-0.04992	-0.07861	-0.13326	0.285717	-0.08712	0.038367	0.114759	0.102896	-0.16105	0.085875	-0.3508	0.031319	-0.26335	0.143963	-0.00895	-0.20655	0.273904	-0.25816	-0.05969	-0.09628
Massilioclostridium_coli	0.022638	0.059231	0.03336	0.045	-0.03956	0.06669	-0.00982	0.232397	-0.16118	0.142932	0.042679	-0.01299	-0.04856	-0.11051	0.047436	0.019954	0.031348	0.03465	-0.2247	0.055774	0.000997	-0.04017	0.010621	-0.11677	-0.09198	0.074375	0.007573	-0.10227	-0.02365	0.000635	0.104752	0.004755	0.021997	0.068432	0.027807	-0.04258	0.004879	0.210884	0.133117	0.083663	0.069577	0.176076	0.082198	0.004647	-0.03688	0.053066	0.02741	-0.08277	-0.01886
Megamonas_funiformis	-0.16672	0.277297	-0.41067	-0.15887	-0.10338	-0.56376	-0.60576	-0.01566	0.168498	-0.05109	0.059534	0.020853	0.497142	0.474891	-0.07099	0.043841	0.38459	0.428241	-0.20239	-0.0321	0.211864	-0.27866	0.267329	0.025273	-0.20578	0.321247	0.036682	0.067052	0.110263	0.013302	-0.11063	-0.11867	0.11433	-0.02121	0.162486	0.199313	-0.18502	-0.04994	0.113787	-0.18758	-0.05189	-0.1518	-0.028	0.368336	0.317103	-0.08268	0.188242	-0.00211	-0.26437
Roseburia_sp_AF02_12	-0.1797	-0.11279	0.042828	0.068037	0.031961	0.03446	-0.01091	0.379113	0.5769	0.343625	0.508211	-0.16329	0.088032	0.152421	-0.13308	-0.0535	0.08305	-0.02251	0.244003	-0.11652	-0.10123	0.043386	-0.08486	-0.214	0.133798	-0.17738	-0.24484	0.07415	-0.20688	-0.1814	-0.08303	-0.2226	-0.1636	-0.03659	-0.3013	-0.06265	-0.12453	-0.02944	-0.21186	-0.10321	-0.33263	-0.18558	-0.17241	-0.30503	-0.03303	-0.09876	-0.07984	-0.05888	-0.01619
Ruminococcus_callidus	-0.15518	-0.22679	0.050381	0.22263	-0.02634	-0.13932	-0.12754	-0.23664	-0.04009	-0.2101	-0.1631	-0.10377	0.08604	0.296953	-0.13184	0.515418	-0.07414	0.033536	0.332241	0.054477	0.001128	-0.02238	-0.05638	0.022605	0.115704	-0.08955	-0.11986	-0.0962	-0.15346	-0.04783	-0.13395	-0.15348	0.039373	-0.07699	-0.25223	-0.02303	0.159519	0.01462	-0.03327	-0.17395	-0.2481	-0.07732	-0.03238	-0.25328	-0.1187	-0.01888	-0.12142	-0.0221	0.106228
Vescimonas_coprocola	-0.26886	0.01601	-0.3277	0.240497	-0.46075	-0.83537	-0.50316	0.652303	0.570982	0.712086	0.710322	0.344989	0.732674	0.372382	-0.11654	-0.04684	0.65098	0.679159	-0.53174	-0.49981	-0.34103	-0.37101	-0.31612	-0.21919	-0.15137	0.079641	0.020955	0.389923	-0.12321	-0.12171	-0.32363	-0.07493	-0.12167	0.079222	0.017363	0.147391	0.182854	0.047143	-0.06286	0.153051	-0.22827	-0.46688	-0.22878	-0.01758	-0.66037	0.137409	-0.33872	0.001428	-0.1809
Dietary factor: qvalue
GM	AHEI	CCDI	DII	Sulfur diet score	HFD	Mineral insufficiency	Vitamin insufficiency	Polysorbate-80	carboxymethylcellulouse	carrageenan	Emulsifiers	Protein	Fat	Carbohydrate	SFA	TFA	PUFA	MUFA	n3n6	MonSaccharide	Disaccharide	Starch	Fibre	Soluable_Fibre	Added_sugar	Calium	Phos	Sodium	Potassium	Magnesium	Chrome	Copper	Iodine	Iron	Molybdenum	Selenium	Zinc	Vit_B1	Vit_B2	Vit_B3	Vit_B5	Vit_B6	Vit_B12	Biotin	Vit_C	Vit_D	Folate	Vit_K	Caffeine
Actinomyces_SGB17168	0.9815	0.764076	0.993943	0.684197	0.991364	0.59259	0.710707	0.687396	0.822322	0.705871	0.710482	0.729188	0.952559	0.913583	0.899132	0.849855	0.954003	0.943582	0.909435	0.962087	0.715058	0.996401	0.771173	0.98808	0.611481	0.759491	0.90615	0.983227	0.921171	0.989024	0.795021	0.81257	0.751236	0.995674	0.999911	0.558917	0.679417	0.982904	0.897483	0.966433	0.98197	0.974559	0.701937	0.933082	0.899896	0.846111	0.991733	0.898907	0.91687
Agathobaculum_butyriciproducens	0.937677	0.881223	0.534098	0.930714	0.97636	0.567022	0.379079	0.49237	0.975329	0.882833	0.871058	0.955439	0.347384	0.733292	0.970737	0.947814	0.535005	0.346138	0.980878	0.709156	0.456425	0.332912	0.89737	0.710412	0.839671	0.919017	0.983998	0.687143	0.713499	0.747578	0.425317	0.865225	0.84536	0.815865	0.83472	0.576958	0.982704	0.730888	0.952339	0.908579	0.692394	0.631848	0.940147	0.498117	0.478785	0.940872	0.804687	0.811404	0.758383
Allisonella_histaminiformans	0.43307	0.86072	0.776784	0.942501	0.419131	0.523505	0.507357	0.886369	0.916479	0.814172	0.966866	0.844355	0.166433	0.589774	0.883378	0.844464	0.517544	0.217736	0.620518	0.282158	0.935386	0.927338	0.636269	0.896843	0.84935	0.917832	0.988996	0.638289	0.901093	0.982533	0.886646	0.85412	0.968097	0.883764	0.924514	0.797175	0.92529	0.904607	0.832471	0.84739	0.969315	0.867341	0.655214	0.775242	0.988206	0.696284	0.929459	0.791796	0.7673
Anaerostipes_caccae	0.633501	0.93496	0.787652	0.898274	0.92394	0.354976	0.498307	0.631485	0.640941	0.690578	0.599056	0.915202	0.329518	0.456541	0.684079	0.988072	0.656574	0.602713	0.918967	0.864088	0.752928	0.655857	0.929807	0.669864	0.806842	0.878057	0.806701	0.605698	0.938221	0.971747	0.857723	0.992413	0.897897	0.984345	0.982826	0.680168	0.8326	0.970633	0.925294	0.894378	0.692626	0.549629	0.927559	0.789611	0.830908	0.919128	0.904458	0.871178	0.973711
Anaerostipes_hadrus	0.79611	0.971268	0.952296	0.922814	0.928938	0.902883	0.791826	0.834117	0.946459	0.962728	0.904983	0.733716	0.952467	0.991561	0.992435	0.884946	0.982028	0.969677	0.883457	0.640037	0.690174	0.743247	0.909139	0.859136	0.964629	0.793592	0.983998	0.930041	0.99894	0.901074	0.638067	0.891044	0.793465	0.927958	0.895054	0.662684	0.993047	0.725657	0.849068	0.9146	0.937736	0.839118	0.526815	0.921063	0.879816	0.624148	0.966546	0.967694	0.962149
Anaerotignum_faecicola	0.725052	0.597492	0.705213	0.938909	0.785449	0.146916	0.437541	0.919361	0.856516	0.922027	0.875243	0.94058	0.704567	0.462661	0.187922	0.951578	0.89614	0.984204	0.76351	0.979333	0.442936	0.932973	0.659305	0.894935	0.96841	0.999225	0.897725	0.345581	0.839745	0.93107	0.216031	0.669995	0.852921	0.921624	0.927247	0.441748	0.915137	0.407743	0.652817	0.626649	0.815889	0.53259	0.927559	0.846579	0.755277	0.952448	0.971586	0.618771	0.937077
Anaerotignum_lactatifermentans	0.86507	0.850737	0.869956	0.704338	0.815638	0.545171	0.871286	0.933309	0.996884	0.97011	0.974997	0.381861	0.665926	0.928086	0.932714	0.994071	0.755009	0.550028	0.624343	0.952615	0.683793	0.785992	0.89737	0.482449	0.213288	0.894528	0.749535	0.966744	0.850732	0.988148	0.483949	0.836839	0.77515	0.925849	0.898795	0.62643	0.729555	0.870957	0.829245	0.589871	0.829405	0.492248	0.991002	0.966726	0.810157	0.993613	0.904393	0.874101	0.419201
Bacteroides_fragilis	0.864257	0.950953	0.983451	0.925491	0.760877	0.998762	0.84387	0.800199	0.897536	0.981776	0.993519	0.278083	0.953406	0.575184	0.707972	0.761481	0.754444	0.880569	0.979686	0.991747	0.907449	0.324078	0.729534	0.614057	0.779839	0.940205	0.421785	0.95535	0.928731	0.969643	0.950813	0.875205	0.957308	0.754028	0.723157	0.740216	0.197769	0.407743	0.601904	0.469766	0.722965	0.97957	0.936182	0.87546	0.503753	0.790435	0.893613	0.667175	0.931664
Bacteroides_nordii	0.656282	0.714329	0.993943	0.669909	0.97636	0.850678	0.949005	0.838515	0.916526	0.779365	0.833331	0.722375	0.976449	0.973977	0.77377	0.588662	0.574166	0.841622	0.868843	0.907408	0.812567	0.892167	0.646919	0.859136	0.8977	0.807839	0.680684	0.702404	0.955295	0.996451	0.913661	0.837919	0.866909	0.253234	0.851287	0.475006	0.669784	0.906017	0.897082	0.912779	0.977097	0.841499	0.940726	0.97739	0.960048	0.940608	0.690118	0.811404	0.987361
Bifidobacterium_longum	0.70036	0.945965	0.893089	0.681025	0.540422	0.78652	0.96895	0.440877	0.786977	0.333879	0.526447	0.789115	0.727282	0.671933	0.964208	0.69497	0.563682	0.604311	0.907978	0.517462	0.955215	0.969442	0.611055	0.650137	0.934848	0.755676	0.988406	0.95535	0.758083	0.782882	0.862149	0.683632	0.639294	0.85549	0.919948	0.875053	0.723962	0.970633	0.770421	0.878347	0.98197	0.97957	0.442642	0.900922	0.828437	0.567073	0.922669	0.735423	0.570204
Blautia_caecimuris	0.962692	0.945965	0.577165	0.893615	0.0681915	0.719194	0.849075	0.805381	0.975329	0.702698	0.875818	0.791756	0.81857	0.301914	0.766339	0.988072	0.86037	0.880181	0.563775	0.511359	0.967115	0.743247	0.296875	0.922317	0.821202	0.755676	0.569266	0.838924	0.771857	0.866489	0.912217	0.901795	0.320206	0.93114	0.638304	0.721347	0.610818	0.899069	0.567816	0.653827	0.61282	0.966515	0.724519	0.719193	0.349856	0.454692	0.669589	0.852448	0.508443
Blautia_faecis	0.890745	0.965192	0.869956	0.927689	0.935694	0.507972	0.548602	0.88494	0.994793	0.900904	0.951534	0.916418	0.663403	0.883183	0.964208	0.931549	0.733039	0.675281	0.914014	0.877361	0.931341	0.653239	0.963799	0.959336	0.924271	0.909105	0.955159	0.891583	0.869454	0.991602	0.721845	0.949917	0.968097	0.999859	0.898795	0.918431	0.875287	0.917282	0.925598	0.876016	0.547502	0.367352	0.898487	0.981074	0.916941	0.993613	0.941738	0.883743	0.922527
Blautia_SGB4815	0.938797	0.882974	0.88789	0.795072	0.92394	0.518599	0.648953	0.834864	0.656073	0.811088	0.709513	0.987948	0.477524	0.671933	0.480865	0.936893	0.803611	0.80439	0.777184	0.909403	0.825787	0.753841	0.771173	0.994265	0.345481	0.971087	0.821786	0.652788	0.928731	0.989079	0.207102	0.870478	0.969389	0.928204	0.964097	0.941529	0.786421	0.840765	0.841674	0.989949	0.609295	0.624709	0.859588	0.975475	0.806434	0.769727	0.904393	0.890056	0.321962
Candidatus_Cibionibacter_quicibialis	0.457954	0.948106	0.805373	0.877762	0.960406	0.285579	0.873243	0.886369	0.361354	0.821558	0.629833	0.915202	0.18214	0.448306	0.858063	0.648846	0.589682	0.224811	0.875883	0.935026	0.928478	0.934637	0.957258	0.948794	0.756811	0.72056	0.539603	0.677508	0.975052	0.956391	0.40712	0.942574	0.597189	0.927958	0.895054	0.691092	0.76016	0.483441	0.379555	0.998873	0.27895	0.325168	0.553184	0.850602	0.974999	0.257913	0.962566	0.567592	0.853605
Christensenellaceae_bacterium_NSJ_63	0.966624	0.168207	0.500212	0.293788	0.797466	0.164283	0.458163	0.0901847	0.50689	0.0662732	0.154194	0.531241	0.490874	0.922736	0.946277	0.991347	0.136486	0.494332	0.520802	0.980865	0.66862	0.136999	0.867387	0.775843	0.832817	0.194606	0.584856	0.985829	0.761427	0.797703	0.834811	0.837919	0.484368	0.390845	0.919948	0.550425	0.873818	0.857315	0.416733	0.851687	0.858091	0.714037	0.805596	0.981333	0.988491	0.329959	0.438031	0.667175	0.416489
Clostridiaceae_bacterium_Marseille_Q4143	0.851728	0.610719	0.817586	0.823151	0.839406	0.636821	0.470076	0.91046	0.963872	0.882833	0.982541	0.614641	0.912947	0.843687	0.658424	0.802561	0.79896	0.712889	0.783505	0.909403	0.625047	0.735526	0.749917	0.966054	0.867574	0.793487	0.891949	0.989791	0.920406	0.896458	0.944261	0.836839	0.894332	0.88551	0.836518	0.874508	0.562993	0.936148	0.949803	0.677919	0.94007	0.53259	0.805596	0.891082	0.952318	0.811733	0.904458	0.967694	0.295205
Clostridiales_Family_XIII_bacterium_BX16	0.66389	0.789501	0.913774	0.756334	0.839406	0.200987	0.59578	0.670651	0.664973	0.486623	0.566561	0.54158	0.564413	0.863451	0.950434	0.828814	0.758269	0.61932	0.996613	0.928933	0.190876	0.782832	0.938828	0.999272	0.760542	0.34513	0.328777	0.95535	0.588788	0.762762	0.932716	0.865874	0.294235	0.817	0.919948	0.807039	0.580215	0.616098	0.70049	0.949552	0.886475	0.89281	0.390228	0.747302	0.571854	0.539268	0.833251	0.897295	0.937973
Clostridium_leptum	0.997921	0.751209	0.844336	0.788991	0.991364	0.949308	0.889754	0.225319	0.301915	0.229764	0.178498	0.808618	0.923583	0.805064	0.586767	0.952304	0.574166	0.853218	0.868613	0.983109	0.775419	0.777467	0.954861	0.836216	0.513654	0.90976	0.808115	0.94877	0.938221	0.819015	0.398654	0.822526	0.658707	0.941787	0.378094	0.858893	0.915137	0.558883	0.592119	0.973407	0.135202	0.131739	0.582375	0.657462	0.806434	0.560886	0.694519	0.946485	0.798171
Clostridium_methylpentosum	0.622138	0.728878	0.934265	0.983276	0.421643	0.836844	0.696454	0.642643	0.969566	0.562763	0.749576	0.308511	0.688829	0.806609	0.972758	0.766383	0.390154	0.664431	0.728272	0.668956	0.861758	0.701611	0.479361	0.881875	0.546114	0.837668	0.988996	0.672383	0.742896	0.606115	0.690718	0.811096	0.87446	0.682788	0.701414	0.613067	0.292099	0.885226	0.887804	0.332586	0.653435	0.206813	0.745117	0.332266	0.1945	0.915185	0.915578	0.959683	0.939629
Clostridium_sp_AM33_3	0.92362	0.707548	0.859932	0.848964	0.898972	0.687172	0.82002	0.807046	0.815629	0.950435	0.973635	0.791756	0.652515	0.947501	0.707972	0.844464	0.973736	0.58247	0.918967	0.69017	0.620857	0.597649	0.659663	0.962506	0.923779	0.859806	0.991703	0.950863	0.813723	0.920943	0.745093	0.952371	0.991086	0.823262	0.935303	0.965349	0.888532	0.770197	0.848418	0.918173	0.760313	0.843364	0.936871	0.936248	0.362362	0.811016	0.796427	0.749873	0.667514
Clostridium_symbiosum	0.997921	0.80826	0.817586	0.997475	0.760348	0.726277	0.512813	0.807079	0.949392	0.977858	0.979488	0.932093	0.945319	0.944942	0.923328	0.922268	0.816014	0.933114	0.989246	0.753795	0.683793	0.971791	0.611055	0.836216	0.935231	0.919017	0.98939	0.963827	0.544731	0.662084	0.976124	0.995021	0.985855	0.501514	0.996382	0.812664	0.87802	0.90472	0.966804	0.648688	0.99561	0.80951	0.890942	0.925837	0.798127	0.917201	0.520942	0.576948	0.93888
Collinsella_aerofaciens	0.600273	0.764115	0.635389	0.93254	0.931578	0.312708	0.682448	0.600903	0.787652	0.656139	0.660312	0.538111	0.619784	0.238911	0.576709	0.793824	0.86037	0.853218	0.9232	0.978132	0.598284	0.737381	0.641509	0.846273	0.58712	0.786467	0.6712	0.919432	0.947319	0.997792	0.794378	0.627332	0.84536	0.901437	0.903611	0.772039	0.327537	0.949319	0.952339	0.630329	0.546216	0.710923	0.987348	0.957948	0.943927	0.843128	0.979309	0.794891	0.508061
Collinsella_SGB14861	0.922001	0.877499	0.991127	0.796173	0.681957	0.403211	0.829461	0.587155	0.77844	0.357888	0.576795	0.980244	0.9443	0.988038	0.932609	0.936893	0.908946	0.839727	0.809343	0.680401	0.371074	0.826474	0.80345	0.729213	0.611481	0.643685	0.82637	0.984962	0.984469	0.718071	0.762133	0.942664	0.644946	0.995674	0.998105	0.917797	0.873883	0.904607	0.831246	0.884226	0.881559	0.919874	0.494024	0.973064	0.514872	0.888445	0.925259	0.716667	0.620144
Collinsella_SGB4121	0.400502	0.916153	0.898189	0.945148	0.798461	0.931322	0.947692	0.861601	0.535254	0.756654	0.662177	0.960898	0.923583	0.917576	0.269573	0.92261	0.785726	0.993588	0.842826	0.741137	0.878935	0.928638	0.612378	0.905157	0.931136	0.830803	0.934567	0.366677	0.839745	0.879524	0.794378	0.586275	0.885177	0.913657	0.895394	0.951029	0.82899	0.730326	0.654075	0.960666	0.829405	0.981633	0.933349	0.981333	0.806434	0.806938	0.692069	0.874658	0.916882
Coprococcus_comes	0.926243	0.356417	0.461635	0.930137	0.496736	0.463595	0.772618	0.853086	0.879065	0.698876	0.802797	0.910013	0.735042	0.492226	0.707972	0.598184	0.978353	0.972994	0.985082	0.935026	0.927226	0.874401	0.73083	0.966107	0.993067	0.660686	0.62991	0.634604	0.928731	0.985457	0.989558	0.900938	0.715577	0.91076	0.937297	0.935036	0.574676	0.332458	0.371612	0.299473	0.86405	0.833499	0.526815	0.964491	0.266683	0.542968	0.938054	0.988657	0.974705
Coprococcus_eutactus	0.842272	0.467728	0.0645039	0.898274	0.533951	0.0830485	0.0107671	0.749853	0.77844	0.774739	0.71953	0.489879	0.209958	0.216276	0.822587	0.128782	0.434788	0.192041	0.527893	0.729122	0.879702	0.705285	0.659663	0.899358	0.983775	0.909105	0.777489	0.95535	0.803483	0.794379	0.701455	0.916295	0.934997	0.509298	0.841387	0.657214	0.620678	0.894154	0.855666	0.383259	0.99132	0.994063	0.803374	0.966631	0.878587	0.621716	0.19736	0.456416	0.511827
Eggerthella_lenta	0.572559	0.842579	0.597137	0.852452	0.443429	0.473346	0.296015	0.800199	0.844251	0.899219	0.829022	0.735335	0.434292	0.185229	0.570534	0.843045	0.900471	0.602886	0.978833	0.504052	0.959016	0.993769	0.557932	0.982985	0.672159	0.73031	0.469038	0.677508	0.872384	0.959029	0.478406	0.889562	0.615984	0.737155	0.613582	0.972669	0.319692	0.719694	0.62086	0.937895	0.459394	0.998219	0.778479	0.996139	0.711003	0.528965	0.709117	0.640154	0.932998
Eisenbergiella_tayi	0.622494	0.80826	0.944355	0.807937	0.92394	0.870446	0.776588	0.942519	0.711392	0.702698	0.73722	0.775156	0.940929	0.889362	0.258346	0.988072	0.456469	0.898322	0.990036	0.9166	0.683793	0.661506	0.988574	0.722453	0.970524	0.759728	0.712453	0.872423	0.97659	0.996451	0.646087	0.990692	0.968354	0.984345	0.822491	0.755872	0.938191	0.813764	0.82765	0.970456	0.818881	0.976294	0.803374	0.637544	0.980231	0.915185	0.925259	0.952739	0.885884
Enterocloster_bolteae	0.647194	0.932079	0.96686	0.517987	0.958714	0.660997	0.696454	0.871749	0.846847	0.861065	0.910959	0.6224	0.334472	0.384752	0.674876	0.923937	0.901475	0.58247	0.978704	0.980752	0.946088	0.988545	0.934885	0.659616	0.886038	0.530489	0.273105	0.95535	0.699505	0.781142	0.525868	0.401906	0.666435	0.836322	0.998105	0.705427	0.473538	0.817351	0.37817	0.815689	0.20009	0.913339	0.783278	0.583487	0.647865	0.684367	0.807896	0.858565	0.881401
Escherichia_coli	0.749324	0.848266	0.832531	0.587414	0.835289	0.942008	0.937968	0.800199	0.95852	0.806512	0.857259	0.336457	0.958431	0.530553	0.915936	0.621641	0.949815	0.943027	0.829623	0.934342	0.388475	0.493575	0.954861	0.849262	0.506162	0.34513	0.440169	0.879185	0.713987	0.797899	0.722835	0.837919	0.52725	0.912266	0.799446	0.740368	0.522653	0.842499	0.603341	0.630329	0.684927	0.947591	0.802673	0.826554	0.88091	0.634217	0.728844	0.880137	0.51942
Eubacterium_rectale	0.685038	0.914692	0.43086	0.84059	0.97636	0.354205	0.371876	0.910405	0.989968	0.915436	0.949688	0.979045	0.356882	0.72225	0.915936	0.671288	0.534655	0.383366	0.990036	0.769724	0.883763	0.927338	0.520431	0.729213	0.839671	0.903854	0.858453	0.344509	0.816678	0.755497	0.700785	0.776262	0.78784	0.143912	0.970344	0.673249	0.625242	0.817351	0.95361	0.753469	0.546216	0.997193	0.947777	0.847517	0.975403	0.902199	0.574969	0.541477	0.131853
Eubacterium_siraeum	0.984871	0.509479	0.217626	0.957685	0.981581	0.0888492	0.0341813	0.843981	0.897671	0.863465	0.857259	0.733716	0.0434753	0.0930547	0.531583	0.936893	0.206157	0.180587	0.702245	0.760072	0.388475	0.42452	0.886713	0.996469	0.925427	0.553153	0.641478	0.861203	0.91667	0.650816	0.74945	0.867191	0.378661	0.170163	0.915907	0.419362	0.753178	0.747122	0.266632	0.739389	0.978731	0.950509	0.715143	0.838074	0.939748	0.344898	0.380586	0.642539	0.786516
Eubacterium_sp_AF16_48	0.873742	0.684741	0.993943	0.46823	0.961339	0.550422	0.918288	0.933309	0.792505	0.98121	0.871058	0.901123	0.88881	0.906345	0.587039	0.923435	0.958559	0.94886	0.88167	0.935026	0.788788	0.96548	0.909139	0.796794	0.842834	0.806819	0.95798	0.416491	0.827108	0.988148	0.458993	0.941454	0.876495	0.855086	0.917396	0.550425	0.906563	0.942908	0.920339	0.940757	0.72944	0.709059	0.966399	0.992479	0.775362	0.825413	0.904458	0.785372	0.588542
Faecalibacterium_prausnitzii	0.90128	0.592885	0.162185	0.633049	0.961339	0.053717	0.0566464	0.400673	0.635285	0.579247	0.485823	0.778585	0.335359	0.448306	0.946505	0.973385	0.37639	0.442298	0.982068	0.899699	0.97531	0.484007	0.557932	0.615367	0.860496	0.936504	0.815762	0.795796	0.809212	0.848398	0.947153	0.894556	0.980325	0.822432	0.870408	0.972669	0.664027	0.851334	0.855666	0.903261	0.949342	0.543746	0.896797	0.919415	0.840131	0.951243	0.712001	0.709663	0.998964
Firmicutes_bacterium_AF16_15	0.962692	0.739851	0.73178	0.82196	0.530225	0.675731	0.603859	0.440877	0.907244	0.813922	0.749576	0.975015	0.796359	0.43441	0.736002	0.822328	0.576299	0.873121	0.99665	0.674495	0.987649	0.844198	0.486936	0.98808	0.93261	0.962086	0.782143	0.966105	0.90368	0.862209	0.857515	0.884345	0.320206	0.91076	0.488651	0.940487	0.606638	0.858065	0.556047	0.838369	0.534981	0.894123	0.338276	0.953532	0.740318	0.418428	0.783652	0.71586	0.748333
Firmicutes_GGB51647_SGB4348	0.962692	0.764115	0.597424	0.705806	0.951755	0.205449	0.320405	0.750568	0.668061	0.814474	0.688832	0.901123	0.336539	0.589774	0.903366	0.988072	0.424704	0.367082	0.990036	0.699712	0.901138	0.598549	0.851063	0.859136	0.772472	0.868719	0.842697	0.951001	0.827627	0.90924	0.529955	0.776262	0.951658	0.804198	0.895054	0.601777	0.736085	0.902381	0.949667	0.94402	0.649991	0.699984	0.941916	0.879887	0.879816	0.975255	0.694519	0.92728	0.86994
Firmicutes_GGB9758_SGB15368	0.618064	0.0999149	0.0964136	0.435522	0.618066	0.0888492	0.0128807	0.735515	0.449707	0.557644	0.506042	0.609348	0.770917	0.497396	0.929257	0.991347	0.724785	0.651344	0.405867	0.668713	0.13448	0.897532	0.276191	0.736918	0.910331	0.632238	0.48991	0.919432	0.318063	0.249549	0.984609	0.562245	0.751236	0.0982597	0.822491	0.0118808	0.873353	0.955049	0.567816	0.501732	0.313351	0.922604	0.936871	0.293016	0.564937	0.571773	0.149526	0.0999929	0.97205
Fusicatenibacter_saccharivorans	0.597717	0.739851	0.975585	0.554395	0.991364	0.98257	0.896224	0.307892	0.728436	0.594252	0.526447	0.166081	0.82061	0.345339	0.897302	0.946494	0.834149	0.853218	0.766874	0.991747	0.998008	0.643933	0.774972	0.900614	0.832817	0.699478	0.187809	0.95535	0.78859	0.915954	0.932716	0.942574	0.644778	0.981402	0.903981	0.0653586	0.141856	0.875405	0.523065	0.780823	0.45861	0.730808	0.814248	0.925837	0.958377	0.688656	0.925259	0.844734	0.611849
Hungatella_hathewayi	0.759317	0.678885	0.83304	0.923109	0.981581	0.797785	0.922732	0.949207	0.897536	0.757772	0.888054	0.955439	0.935526	0.902576	0.96573	0.822328	0.513653	0.933114	0.990036	0.962087	0.788788	0.828679	0.952453	0.956668	0.894307	0.643685	0.730054	0.963827	0.87412	0.957827	0.857515	0.786075	0.813708	0.978771	0.802118	0.763124	0.984172	0.940364	0.841674	0.589871	0.733419	0.927387	0.992437	0.914489	0.60434	0.380402	0.694519	0.772247	0.687182
Hydrogenoanaerobacterium_saccharovorans	0.989228	0.965192	0.898334	0.898793	0.121476	0.630618	0.980747	0.284983	0.637457	0.594252	0.460336	0.338357	0.387097	0.902576	0.852347	0.793824	0.22072	0.151807	0.709384	0.69017	0.790183	0.651069	0.33669	0.725939	0.502314	0.989759	0.889744	0.861797	0.529052	0.971747	0.837855	0.813306	0.998511	0.938374	0.781143	0.87101	0.657692	0.815878	0.948215	0.683424	0.399203	0.194208	0.991002	0.703991	0.272895	0.816512	0.68618	0.952739	0.630676
Lachnospira_eligens	0.205737	0.162725	0.172387	0.0886772	0.862252	0.0206519	0.0692725	0.843981	0.985853	0.763259	0.871058	0.901123	0.168998	0.161355	0.903639	0.31572	0.3508	0.380218	0.647942	0.84402	0.739879	0.698852	0.770227	0.613766	0.565328	0.177531	0.61937	0.450071	0.722532	0.579839	0.902437	0.727901	0.790709	0.808872	0.922427	0.794524	0.791553	0.885226	0.864966	0.88665	0.789277	0.841109	0.896314	0.957886	0.893431	0.722298	0.825115	0.993188	0.445501
Lachnospira_sp_NSJ_43	0.82215	0.936657	0.944355	0.954344	0.671286	0.893867	0.941341	0.886369	0.635285	0.781995	0.704594	0.342686	0.923583	0.609695	0.644205	0.989418	0.749581	0.53822	0.649418	0.991148	0.690532	0.598549	0.871348	0.705575	0.989566	0.488261	0.163939	0.879185	0.855703	0.86027	0.492488	0.898212	0.216708	0.984345	0.180091	0.797175	0.160848	0.593962	0.238987	0.640257	0.209163	0.865656	0.431908	0.40984	0.979041	0.394815	0.954057	0.929195	0.797357
Lachnospiraceae_GGB3538_SGB4728	0.851274	0.84718	0.679307	0.751022	0.61121	0.53229	0.58714	0.660518	0.981946	0.813922	0.838448	0.955439	0.491046	0.620752	0.940061	0.78264	0.612573	0.50326	0.897584	0.948236	0.934482	0.737381	0.611055	0.836216	0.886038	0.815994	0.987615	0.73901	0.726885	0.747578	0.987635	0.730561	0.967768	0.910701	0.647512	0.904562	0.566747	0.659268	0.701417	0.730672	0.815889	0.976294	0.936871	0.711519	0.609469	0.855255	0.758599	0.848089	0.896339
Lacrimispora_amygdalina	0.847079	0.945111	0.468166	0.550235	0.874383	0.142506	0.334226	0.81207	0.628441	0.821558	0.693999	0.809313	0.273717	0.0640186	0.768032	0.931375	0.229246	0.239677	0.926854	0.777962	0.848536	0.801231	0.636269	0.693865	0.949888	0.793487	0.84696	0.98284	0.950583	0.915954	0.514509	0.627332	0.853009	0.897555	0.927247	0.935036	0.663128	0.842499	0.470984	0.704283	0.761001	0.784858	0.543677	0.913355	0.765778	0.729954	0.75145	0.712003	0.695726
Lacrimispora_saccharolytica	0.82215	0.710613	0.869956	0.672104	0.663304	0.970215	0.980747	0.767587	0.929821	0.953746	0.968475	0.94811	0.980789	0.788555	0.599178	0.702988	0.952196	0.95845	0.902722	0.934069	0.79892	0.927412	0.901526	0.833028	0.931136	0.720606	0.785002	0.97345	0.878892	0.959029	0.920389	0.837919	0.591303	0.929594	0.954157	0.87545	0.86157	0.860871	0.897107	0.516616	0.969315	0.696885	0.859588	0.98475	0.753984	0.580773	0.662541	0.936875	0.851558
Massilioclostridium_coli	0.959562	0.849	0.938748	0.88534	0.928938	0.78652	0.977396	0.447007	0.730816	0.727893	0.938922	0.967774	0.90535	0.665547	0.908462	0.981486	0.927955	0.923836	0.458801	0.894921	0.998008	0.901502	0.978872	0.698832	0.775546	0.806819	0.983998	0.783476	0.947319	0.998287	0.778197	0.986854	0.962394	0.883764	0.922427	0.906493	0.990119	0.406246	0.630241	0.807889	0.815889	0.507142	0.8123	0.98475	0.911118	0.844621	0.93717	0.787272	0.939629
Megamonas_funiformis	0.794875	0.553161	0.247757	0.753727	0.899785	0.0648604	0.0496332	0.985222	0.867248	0.953746	0.956384	0.971846	0.166543	0.141553	0.929257	0.976259	0.351234	0.312905	0.828055	0.979251	0.728956	0.540708	0.557932	0.980283	0.723091	0.537721	0.952751	0.95535	0.860763	0.989024	0.886646	0.837919	0.853009	0.984345	0.752689	0.740368	0.696747	0.959601	0.855532	0.764238	0.937736	0.843364	0.975448	0.380888	0.520896	0.874577	0.752374	0.99845	0.396157
Roseburia_sp_AF02_12	0.510808	0.712891	0.920797	0.829082	0.960406	0.914026	0.977396	0.161658	0.0227692	0.27678	0.051015	0.51633	0.833832	0.56354	0.691324	0.926452	0.799191	0.95977	0.473284	0.762903	0.809461	0.904352	0.78966	0.412696	0.661426	0.555437	0.222862	0.898285	0.338118	0.462832	0.857515	0.335018	0.540554	0.938374	0.0802047	0.874508	0.632666	0.959601	0.423	0.78457	0.0949176	0.541913	0.544709	0.12767	0.934286	0.731325	0.833465	0.871178	0.955468
Ruminococcus_callidus	0.759768	0.573067	0.944355	0.529132	0.978956	0.702929	0.781995	0.692303	0.973615	0.7581	0.829022	0.823642	0.890473	0.338236	0.820028	0.0984358	0.884592	0.95977	0.527893	0.945976	0.998008	0.972434	0.912757	0.978728	0.839671	0.866104	0.757205	0.919432	0.758083	0.948173	0.837855	0.743393	0.957308	0.921001	0.451628	0.975787	0.684223	0.982904	0.951583	0.726309	0.541546	0.917538	0.963624	0.516946	0.814467	0.972949	0.826896	0.969908	0.748867
Vescimonas_coprocola	0.722425	0.985047	0.592453	0.70134	0.433453	0.0261987	0.309528	0.371042	0.576994	0.341337	0.371434	0.551656	0.0987797	0.511008	0.911864	0.985875	0.196244	0.186068	0.511805	0.430504	0.668324	0.533095	0.611055	0.796794	0.867574	0.919017	0.983998	0.604139	0.885032	0.889089	0.690718	0.927768	0.887491	0.941787	0.985104	0.867772	0.780415	0.970633	0.947684	0.865374	0.756031	0.469109	0.799134	0.981333	0.167614	0.843099	0.617884	0.998452	0.723252
[truncated: 68 more columns]

## Sheet: Supplementary Data4
Supplementary Data4: The list of microbial species most affected by diet, categorized separately for the general population and for children with or without autism spectrum disorder (ASD)
General population	non-ASD	ASD													GENERAL				non-asd		asd
GGB9758 SGB15368	Actinomyces graevenitzi	Coprococcus comes													PWY.2941..L.lysine.biosynthesis.II				PWY.2941..L.lysine.biosynthesis.II		FASYN.INITIAL.PWY..superpathway.of.fatty.acid.biosynthesis.initiation..E..coli.
achnospiraceae bacterium AM48 27BH	Candidatus Avimonas narfia	Collinsella SGB14861													FASYN.INITIAL.PWY..superpathway.of.fatty.acid.biosynthesis.initiation..E..coli.						PWY0.862...5Z..dodecenoate.biosynthesis.I
Agathobaculum butyriciproducens	Olsenella sp AF16 14LB	Clostridiaceae bacterium Marseille Q4143													PWY.4041...gamma..glutamyl.cycle						FASYN.ELONG.PWY..fatty.acid.elongation....saturated
Coprococcus comes	Alistipes indistinctus	Ruminococcus callidus													PWY.5484..glycolysis.II..from.fructose.6.phosphate.						PWY.6282..palmitoleate.biosynthesis.I..from..5Z..dodec.5.enoate.
Clostridium fessum	Faecalibacterium prausnitzii	Eubacterium sp AF16 48													PWY.6292..superpathway.of.L.cysteine.biosynthesis..mammalian.						PWY.7664..oleate.biosynthesis.IV..anaerobic.
Eubacteriaceae bacterium	Phocaeicola vulgatus	Roseburia sp AF02 12													PWY3O.4107..NAD.salvage.pathway.V..PNC.V.cycle.						BIOTIN.BIOSYNTHESIS.PWY..biotin.biosynthesis.I
Blautia glucerasea	Blautia sp Marseille P3087	Blautia SGB4815													GLYCOLYSIS..glycolysis.I..from.glucose.6.phosphate.						COBALSYN.PWY..superpathway.of.adenosylcobalamin.salvage.from.cobinamide.I
Clostridium sp AM49 4BI	Faecalimonas umbilicata	Agathobaculum butyriciproducens													PWY.7159..3.8.divinyl.chlorophyllide.a.biosynthesis.III..aerobic..light.independent.						PENTOSE.P.PWY..pentose.phosphate.pathway
Clostridium sp AM33 3	Streptococcus pasteurianus	Blautia faecis													PYRIDNUCSAL.PWY..NAD.salvage.pathway.I..PNC.VI.cycle.						PWY.6519..8.amino.7.oxononanoate.biosynthesis.I
Faecalibacillus intestinalis		Anaerotignum faecicola													ANAEROFRUCAT.PWY..homolactic.fermentation						PWY.6700..queuosine.biosynthesis.I..de.novo.
Anaerostipes hadrus		Clostridium sp AM33 3													COBALSYN.PWY..superpathway.of.adenosylcobalamin.salvage.from.cobinamide.I						PWY0.1061..superpathway.of.L.alanine.biosynthesis
Clostridium sp AF34 10BH		Anaerostipes hadrus													PWY.702..L.methionine.biosynthesis.II						PWY66.391..fatty.acid..beta..oxidation.VI..mammalian.peroxisome.
ubacterium siraeum		Coprococcus eutactus													PWY.7111..pyruvate.fermentation.to.isobutanol..engineered.						THRESYN.PWY..superpathway.of.L.threonine.biosynthesis
Enterocloster asparagiformis		Megamonas funiformis													PWY.7874..L.threonate.degradation						GLYCOLYSIS..glycolysis.I..from.glucose.6.phosphate.
Faecalibacterium prausnitzii		Collinsella aerofaciens													PWY0.1061..superpathway.of.L.alanine.biosynthesis						PWY.4041...gamma..glutamyl.cycle
Clostridium sp AM42 4		Firmicutes bacterium AF16 15													HEME.BIOSYNTHESIS.II..heme.b.biosynthesis.I..aerobic.						PWY.5484..glycolysis.II..from.fructose.6.phosphate.
Oxalobacter formigenes		GGB51647 SGB4348													PWY.6609..adenine.and.adenosine.salvage.III						PWY.5840..superpathway.of.menaquinol.7.biosynthesis
GGB9501 SGB14898		Vescimonas coprocola													PWY.7115..C4.photosynthetic.carbon.assimilation.cycle..NAD.ME.type						PWY.5989..stearate.biosynthesis.II..bacteria.and.plants.
Coprococcus eutactus		Bacteroides nordii													PWY.7409..phospholipid.remodeling..phosphatidylethanolamine..yeast.						PWY.622..starch.biosynthesis
lacrimispora amygdalina		Lacrimispora amygdalina													PWY.I9..L.cysteine.biosynthesis.VI..from.L.methionine.						PWY.7159..3.8.divinyl.chlorophyllide.a.biosynthesis.III..aerobic..light.independent.
Dysosmobacter sp BX15		usicatenibacter saccharivorans													CARNMET.PWY..L.carnitine.degradation.I						PWY.7328..superpathway.of.UDP.glucose.derived.O.antigen.building.blocks.biosynthesis
Megamonas funiformis		Eubacterium siraeum													FASYN.ELONG.PWY..fatty.acid.elongation....saturated						PWY.7385..1.3.propanediol.biosynthesis..engineered.
GGB51647 SGB4348		Lachnospira sp NSJ 43													PENTOSE.P.PWY..pentose.phosphate.pathway						PWY.7399..methylphosphonate.degradation.II
Waltera intestinalis		GGB9758 SGB15368													PWY.5837..2.carboxy.1.4.naphthoquinol.biosynthesis						PWY.7456...beta...1.4..mannan.degradation
Clostridiales bacterium KLE1615		Clostridiales Family XIll bacterium BX16													PWY.5838..superpathway.of.menaquinol.8.biosynthesis.I						ANAEROFRUCAT.PWY..homolactic.fermentation
Lachnospira eligens		Allisonella histaminiformans													PWY.5840..superpathway.of.menaquinol.7.biosynthesis						P161.PWY..acetylene.degradation..anaerobic.
GGB9699 SGB15216		Oxalobacter formigenes													PWY.5861..superpathway.of.demethylmenaquinol.8.biosynthesis.I						PWY.5837..2.carboxy.1.4.naphthoquinol.biosynthesis
Vescimonas coprocola		Clostridium methylpentosum													PWY.5897..superpathway.of.menaquinol.11.biosynthesis						PWY.5838..superpathway.of.menaquinol.8.biosynthesis.I
Clostridiales bacterium NSJ 32		Luxibacter massiliensis													PWY.5898..superpathway.of.menaquinol.12.biosynthesis						PWY.5845..superpathway.of.menaquinol.9.biosynthesis
Clostridiaceae bacterium Marseille Q352		Actinomyces oris													PWY.5899..superpathway.of.menaquinol.13.biosynthesis						PWY.5861..superpathway.of.demethylmenaquinol.8.biosynthesis.I
Hydrogenoanaerobacterium saccharovorans		Hungatella hathewayi
GGB3538 SGB4728		Enterocloster bolteae
GGB3463 SGB4621		Eggerthella lenta
Clostridium spiroforme		Escherichia coli
Blautia caecimuris		Anaerostipes caccae
Faecalimonas umbilicata		Anaerotignum lactatifermentans
Bifidobacterium adolescentis		Hydrogenoanaerobacterium saccharovorans
Veillonella atypica		Clostridium leptum
Escherichia coli		Christensenellaceae bacterium NSJ 63
Anaerotignum lactatifermentans		Megasphaera sp NM10
Anaerostipes caccae		Massiliimalia timonensis
Streptococcus mutans		Bacteroides fragilis
Clostridiaceae bacterium OM02 2AC		Collinsella SGB4121
Actinomyces graevenitzi		Mogibacterium diversum
Biridobacterium longum		Massilioclostridium coli
Actinomyces SGB17132		Actinomyces SGB17168
Moaibacterium diversum		Bifidobacterium longum
Actinomyces oris		acrimispora saccharolytica
GGB2987 SGB3969		GGB3538 SGB4728
Massilimicrobiota timonensis		Blautia caecimuris

## Sheet: Supplementary Data5
Supplementary Data5: Alterations in microbial species associated with four key dietary factors in children with and without Autism Spectrum Disorder (ASD). The low intake group is used as the reference compared to the high intake group.
the Chinese Children Healthy Dietary Index (CCDI)								Magnesium intake								Starch intake								Protein intake
ASD				non-ASD				ASD				non-ASD				ASD				non-ASD				ASD				non-ASD				ASD		non-ASD
feature	coef	qval	pval	feature	coef	qval	pval	feature	coef	qval	pval	feature	coef	qval	pval	feature	coef	qval	pval	feature	coef	qval	pval	feature	coef	qval	pval	feature	coef	qval	pval	Starch low group	Starch high group	Starch low group	Starch high group
Anaerostipes_hadrus	1.45418	0.00634095	1.84867e-05	Actinomyces_oris	-0.904135	0.497106	0.00144929	Megamonas_funiformis	1.37679	0.0224983	6.55926e-05	GGB3463_SGB4621	-1.33131	0.446688	0.0013023	Firmicutes_GGB51510_SGB71883	1.25546	0.0100292	2.92397e-05	Oscillospiraceae_bacterium_NSJ_64	-0.554459	0.215411	0.000628019	Megamonas_funiformis	1.49427	0.00383567	1.11827e-05	Neobittarella_massiliensis	1.19929	0.584991	0.00170551	n=132	n=159	n=141	n=115
Lacrimispora_amygdalina	1.55843	0.0254473	0.000148381	Faecalimonas_umbilicata	-1.19146	0.519819	0.00303102	Eubacterium_siraeum	1.07058	0.0266282	0.000155266	Faecalimonas_umbilicata	-1.40258	0.515292	0.00300462	Collinsella_aerofaciens	-1.999	0.0134683	7.85326e-05	Alistipes_indistinctus	-2.4162	0.240492	0.00140229	Candidatus_Cibionibacter_quicibialis	1.6343	0.00878877	5.12465e-05	Catenibacterium_SGB4425	0.961935	0.584991	0.00341103	CCDI low group	CCDI high group	CCDI low group	CCDI high group
Megamonas_funiformis	1.35738	0.0254473	0.000222572	Phocaeicola_vulgatus	1.91843	0.547267	0.0047866	Waltera_intestinalis	1.76038	0.0282477	0.000247065	Eubacterium_callanderi	0.742381	0.542047	0.00474094	Vescimonas_coprocola	-1.98463	0.0179922	0.000157366	Enterocloster_citroniae	-1.16617	0.32795	0.00286836	Collinsella_aerofaciens	0.991991	0.0113468	9.92427e-05	Streptococcus_mutans	-0.949161	0.584991	0.00511654	n=182	n=127	n=88	n=147
Coprococcus_eutactus	1.02799	0.0321784	0.000375258	Enterocloster_asparagiformis	1.25997	0.585786	0.00683132	Mogibacterium_diversum	-0.6901	0.0282477	0.000329419	Ruminococcus_torques	1.14994	0.583876	0.00680905	Megamonas_funiformis	-1.45795	0.0179922	0.000209822	Rheinheimera_SGB14999	-1.21341	0.32795	0.00382448	Fusicatenibacter_saccharivorans	1.27449	0.012646	0.000147475	GGB9531_SGB14932	0.924605	0.584991	0.00682205	Protein low group	Protein high group	Protein low group	Protein high group
Firmicutes_GGB51647_SGB4348	1.46386	0.0385666	0.000562196	Parabacteroides_goldsteinii	1.5182	0.585786	0.00853915	Anaerotignum_faecicola	1.31022	0.0284891	0.000415293	Streptococcus_mutans	-0.996468	0.59232	0.0086344	Eubacterium_rectale	-2.18616	0.0294415	0.000429177	Harryflintia_acetispora	-0.789123	0.338193	0.00492992	Bilophila_wadsworthia	1.24057	0.0362688	0.000528699	Clostridia_bacterium	0.933512	0.584991	0.00852757	n=187	n=129	n=82	n=146
Eubacterium_siraeum	0.96202	0.0515932	0.000902505	Blautia_glucerasea	1.24421	0.647261	0.0113223	Blautia_faecis	1.11998	0.0559244	0.00097827	Bacteroides_ovatus	1.44962	0.646512	0.0113093	Candidatus_Cibionibacter_quicibialis	-1.54188	0.0385385	0.000674143	GGB51959_SGB72479	-1.09807	0.385266	0.00673935	Bacteroides_nordii	1.69892	0.0375756	0.000657299	GGB9699_SGB15216	1.28361	0.654371	0.0114467	Magnesium low group	Magnesium high group	Magnesium low group	Magnesium high group
Anaerostipes_caccae	-1.42381	0.0560064	0.00114299	Veillonella_parvula	-1.314	0.701657	0.0143195	Faecalimonas_umbilicata	-1.77726	0.0559244	0.00114131	Clostridium_scindens	1.33797	0.646512	0.0131941	Bacteroides_nordii	-1.78389	0.0411926	0.000840666	Holdemania_filiformis	-1.27436	0.445118	0.00908405	Erysipelatoclostridium_ramosum	-1.56059	0.0375756	0.000766849	Coprococcus_eutactus	0.808464	0.654371	0.0133545	n=170	n=140	n=100	n=133
Clostridium_sp_AM33_3	0.989054	0.0596296	0.00139078	Candidatus_Avimonas_narfia	0.810626	0.701657	0.0163652	Bifidobacterium_longum	-0.720654	0.0567976	0.00132472	Eubacterium_limosum	-0.614953	0.646512	0.015079	Lachnospiraceae_bacterium_Marseille_Q4251	-1.25362	0.0540863	0.00126149	Emergencia_timonensis	-0.821141	0.530642	0.0123765	Vescimonas_coprocola	1.39768	0.0375756	0.000876399	Candidatus_Avimonas_narfia	0.889495	0.654371	0.0152623
Faecalibacterium_prausnitzii	0.845255	0.0615472	0.00161494	Methylobacterium_SGB15164	0.515614	0.701657	0.0184108	Clostridium_sp_1001270H_150608_G6	0.909373	0.0567976	0.00149032	Bifidobacterium_adolescentis	-1.32002	0.646512	0.0169639	GGB9699_SGB15216	-1.90935	0.0540863	0.00141917	Lachnospiraceae_bacterium_NSJ_29	-1.01131	0.604015	0.0158488	Eubacterium_ventriosum	1.3116	0.0396244	0.00103971	Alistipes_indistinctus	2.10103	0.654371	0.0171701
Sutterella_wadsworthensis	1.65194	0.0717256	0.00209113	Streptococcus_mutans	-0.897094	0.701657	0.0204565	Blautia_glucerasea	1.13987	0.0741551	0.00216196	Roseburia_sp_AF02_12	-0.60548	0.646512	0.0188488	Eubacteriaceae_bacterium	-1.27262	0.0625098	0.00182244	Faecalimonas_umbilicata	1.0507	0.604015	0.0176098	Firmicutes_bacterium_AF16_15	1.31867	0.0552126	0.0016097	Emergencia_timonensis	0.9072	0.654371	0.0190779
Gemmiger_formicilis	1.40772	0.0725871	0.00232787	GGB52130_SGB14966	0.505779	0.701657	0.0225021	GGB2987_SGB3969	-0.666529	0.083727	0.00268512	GGB33586_SGB53517	0.679417	0.646512	0.0207336	Blautia_SGB4815	-1.02548	0.0674559	0.00216331	Lachnoclostridium_sp_An138	-0.746976	0.604015	0.0193707	Bacteroides_cellulosilyticus	1.15796	0.0565441	0.00181337	GGB9501_SGB14898	0.779082	0.654371	0.0209857
Waltera_intestinalis	1.47171	0.0825014	0.00288634	Lachnospiraceae_bacterium_AM48_27BH	1.055	0.701657	0.0245478	Ruminococcus_callidus	0.927314	0.083727	0.00292923	Intestinimonas_butyriciproducens	1.18796	0.646512	0.0226185	Enterocloster_aldenensis	1.38967	0.0674559	0.00235997	Bacteroides_caccae	-0.677644	0.618841	0.0216504	Eggerthella_lenta	-0.98932	0.0599946	0.00209894	Eisenbergiella_massiliensis	0.956613	0.654371	0.0228934
Blautia_faecis	0.96223	0.0979735	0.00371328	GGB9758_SGB15368	0.823701	0.701657	0.0265934	Clostridiales_bacterium_1_7_47FAA	1.13029	0.0896615	0.00339825	Emergencia_timonensis	0.799226	0.646512	0.0245034	Clostridium_fessum	-1.02797	0.0703983	0.00266816	Clostridiaceae_bacterium_Marseille_Q3526	-0.550283	0.618841	0.0234546	Eubacterium_rectale	1.37252	0.0606833	0.00229995	Intestinimonas_massiliensis	0.845657	0.654371	0.0248012
Frisingicoccus_SGB4673	0.666785	0.10878	0.00443998	GGB9501_SGB14898	0.809671	0.70429	0.0287465	Agathobaculum_butyriciproducens	1.22215	0.0907954	0.00370594	GGB9501_SGB14898	0.792704	0.646512	0.0263883	GGB80011_SGB15265	-1.11033	0.0839088	0.00342485	Dysosmobacter_welbionis	-0.853103	0.618841	0.0252588	GGB51510_SGB71883	-0.802624	0.0652704	0.0026641	Blautia_producta	-1.12958	0.655704	0.0267634
Erysipelatoclostridium_ramosum	-1.33236	0.119483	0.00522521	Bacteroides_caccae	0.880069	0.761599	0.0333061	Clostridium_sp_AM33_3	0.896484	0.0941217	0.00411611	Christensenella_hongkongensis	0.994163	0.646512	0.0282731	Hungatella_hathewayi	1.29532	0.0908432	0.00397273	Clostridium_scindens	-1.14989	0.618841	0.027063	Massilioclostridium_coli	-0.608638	0.0652704	0.00285439	Rheinheimera_SGB14999	0.828812	0.655704	0.0286751
Mogibacterium_diversum	-0.55828	0.122168	0.00569881	Mesosutterella_multiformis	1.11907	0.761599	0.0355265	Lacrimispora_amygdalina	1.2511	0.106007	0.00494492	Mesosutterella_multiformis	1.13541	0.646512	0.030158	Blautia_obeum	-1.72892	0.0926466	0.00432171	Enterocloster_asparagiformis	-1.06929	0.618841	0.0288672	Allisonella_histaminiformans	0.705416	0.0730909	0.00340949	Bifidobacterium_adolescentis	-1.1642	0.655704	0.0305868
Clostridium_SGB4751	0.61301	0.123343	0.00611321	Streptococcus_pasteurianus	-1.04376	0.761599	0.0377469	GGB3653_SGB4964	0.616645	0.109898	0.00544684	Klebsiella_pneumoniae	-0.930162	0.646512	0.0320429	Dysosmobacter_sp_BX15	-0.888423	0.0926466	0.00459181	Bacteroides_stercoris	-1.22587	0.618841	0.0306714	Blautia_faecis	0.993871	0.0744247	0.00368869	Negativibacillus_massiliensis	1.42152	0.655704	0.0324985
Blautia_SGB4815	0.858321	0.123688	0.0064909	Eubacteriaceae_bacterium	1.04688	0.786239	0.0412604	Coprococcus_comes	0.878336	0.112025	0.00587886	Streptococcus_anginosus	-0.717	0.646512	0.0339278	Anaerotruncus_rubiinfantis	-0.588145	0.105635	0.00554355	Lachnospiraceae_bacterium_Marseille_Q4251	-0.762291	0.618841	0.0324756	Enterococcus_avium	-0.782086	0.08855	0.00464694	Veillonella_rogosae	1.07903	0.655704	0.0344101
GGB9758_SGB15368	0.687376	0.138205	0.00765566	Parabacteroides_distasonis	-0.450128	0.831183	0.0460422	Anaerostipes_caccae	-1.29535	0.119427	0.00661548	Streptococcus_gordonii	-0.582203	0.646512	0.0358126	GGB9453_SGB14844	-0.908376	0.131475	0.00728285	GGB3817_SGB5182	-0.820227	0.618841	0.0342798	Lachnospiraceae_bacterium_AM48_27BH	1.02676	0.103564	0.00573676	GGB9480_SGB14874	0.942514	0.655704	0.0363218
GGB3653_SGB4964	0.767258	0.141232	0.00823508	Neobittarella_massiliensis	0.866846	0.831183	0.0484655	Lacrimispora_saccharolytica	-1.09176	0.123922	0.00722576	Blautia_glucerasea	0.83552	0.646512	0.0376975	Anaerobutyricum_hallii	-1.05222	0.144006	0.00839684	Eubacteriaceae_bacterium_Marseille_Q4139	-0.745666	0.618841	0.036084	Blautia_SGB4815	0.830155	0.127503	0.0074346	Ruminococcus_SGB4421	-1.03808	0.655704	0.0382335
Massilioclostridium_coli	-0.532956	0.141232	0.00864683	Clostridium_sp_AF20_17LB	1.10224	0.831183	0.0508887	Actinomyces_SGB17132	-0.390898	0.135325	0.00828523	GGB9758_SGB15368	0.828065	0.646512	0.0395824	Firmicutes_bacterium_AF16_15	-1.24652	0.144006	0.00881668	Christensenellaceae_bacterium_NSJ_63	-0.778484	0.618841	0.0378882	GGB51647_SGB4348	1.17906	0.142026	0.00869544	GGB33586_SGB53517	0.780026	0.655704	0.0401452
Agathobaculum_butyriciproducens	1.09948	0.151434	0.00971295	Blautia_sp_Marseille_P3087	0.620054	0.849774	0.0545045	Collinsella_SGB14861	0.736524	0.135325	0.00867977	GGB3510_SGB4687	0.39038	0.651058	0.0417588	Clostridiales_bacterium_KLE1615	-1.35155	0.14714	0.00943756	GGB3534_SGB4722	-0.574549	0.618841	0.0396924	Faecalibacterium_prausnitzii	0.763033	0.142043	0.00911062	Intestinimonas_butyriciproducens	1.2522	0.655704	0.0420568
Collinsella_SGB14861	0.639159	0.15201	0.0101931	Clostridiaceae_bacterium	0.822673	0.854032	0.0572675	Desulfovibrio_SGB5077	1.06463	0.146254	0.00980715	Clostridium_spiroforme	-0.953556	0.668366	0.0448176	Lachnospiraceae_bacterium	-1.10392	0.148256	0.00994138	Candidatus_Pseudoruminococcus_merdavium	-0.437524	0.618841	0.0414966	Angelakisella_massiliensis	0.625646	0.14237	0.00954665	GGB9534_SGB14937	1.09889	0.655704	0.0439685
Blautia_wexlerae	0.68952	0.166649	0.0116606	Lawsonibacter_asaccharolyticus	0.989419	0.854032	0.0597574	Emergencia_timonensis	0.619796	0.166695	0.0116638	Mogibacterium_sp_NSJ_24	0.773507	0.677023	0.0473719	Enterocloster_bolteae	0.881837	0.153848	0.0107649	GGB9531_SGB14932	-0.60273	0.618841	0.0433008	Ruminococcus_torques	1.23758	0.157292	0.0110058	Candidatus_Allochristensenella_caecavium	0.908565	0.655704	0.0458802
Eubacterium_sp_AF16_48	0.72712	0.16737	0.012199	Clostridia_bacterium_UC5_1_1D1	0.806942	0.854032	0.0622473	Massilioclostridium_coli	-0.470008	0.166695	0.0121498	Dielma_fastidiosa	0.706304	0.687345	0.050098	Bacteroides_uniformis	-1.02505	0.153848	0.0112134	Murimonas_intestini	-0.582539	0.618841	0.045105	Collinsella_SGB14861	0.599808	0.158028	0.0115181	GGB3653_SGB4964	0.665904	0.655704	0.0477919
Gemella_sanguinis	-0.52613	0.176578	0.0133849	Actinomyces_SGB17132	-0.396627	0.854032	0.0647371	Longicatena_caecimuris	-1.04811	0.170943	0.0129578	Neobittarella_massiliensis	0.709013	0.733611	0.055609	GGB9534_SGB14937	-0.938948	0.153848	0.0116619	Enterocloster_aldenensis	-0.95901	0.618841	0.0469092	Bifidobacterium_longum	-0.582835	0.167253	0.0126781	Bacteroides_finegoldii	-1.38316	0.655704	0.0497035
Phocaeicola_vulgatus	1.69537	0.187158	0.0147326	Streptococcus_anginosus	-0.677738	0.854032	0.067227	Merdimonas_faecis	-0.771086	0.182126	0.0143364	Prevotella_copri_clade_A	-1.06412	0.733611	0.0577478	Methylobacterium_SGB15164	-0.598946	0.153848	0.0121105	Gordonibacter_pamelaeae	-0.790988	0.618841	0.0487134	Clostridium_fessum	0.807316	0.168522	0.0132656	Oxalobacter_formigenes	0.57584	0.655704	0.0516152
Clostridiaceae_bacterium_Marseille_Q4143	0.799208	0.187196	0.0152813	Ruminococcus_callidus	-0.431784	0.854032	0.0697169	GGB3817_SGB5182	0.769259	0.18697	0.0152628	Sutterella_wadsworthensis	-0.640958	0.733611	0.0598866	Dorea_formicigenerans	-1.36548	0.153848	0.012559	Frisingicoccus_SGB4673	0.511689	0.618841	0.0505176	Streptococcus_australis	0.555475	0.171321	0.0139854	Lachnospiraceae_bacterium_Marseille_Q4251	0.952339	0.661358	0.0539884
Oxalobacter_formigenes	0.528995	0.187499	0.0158527	Streptococcus_gordonii	-0.482102	0.854032	0.0722068	Eubacterium_sp_AF16_48	0.687476	0.199275	0.0168484	Oxalobacter_formigenes	0.484974	0.733611	0.0620254	Erysipelatoclostridium_ramosum	1.25547	0.158059	0.0133636	Streptococcus_pasteurianus	0.931055	0.618841	0.0523218	Blautia_wexlerae	0.612147	0.175931	0.0148746	GGB9719_SGB15272	1.17198	0.661358	0.0559166
Fusobacterium_ulcerans	-0.789862	0.204176	0.017858	Christensenellaceae_bacterium_NSJ_63	0.870043	0.856093	0.0748769	Tyzzerella_nexilis	-1.16603	0.206821	0.0180893	Bacteroides_cellulosilyticus	0.740996	0.746136	0.0652597	Faecalicatena_fissicatena	-0.996278	0.158059	0.0138244	Pseudoflavonifractor_capillosus	-0.616156	0.618841	0.054126	Phocaeicola_massiliensis	0.45539	0.176591	0.0154453	Candidatus_Parachristensenella_avicola	0.704542	0.680643	0.0595314
Lachnospiraceae_bacterium_Marseille_Q4251	0.874692	0.216836	0.0195974	Dysosmobacter_sp_NSJ_60	0.949827	0.856093	0.0773728	Rothia_mucilaginosa	0.441589	0.207053	0.0187132	Massilimicrobiota_timonensis	-0.639723	0.77279	0.069844	Megasphaera_sp_NM10	-1.12679	0.177403	0.0160335	Clostridium_SGB6179	0.798534	0.618841	0.0559302	Clostridium_SGB4750	1.2346	0.176591	0.0159601	Escherichia_coli	-0.914293	0.683534	0.0617771
Lachnospiraceae_bacterium	0.944384	0.217548	0.020296	Intestinimonas_butyriciproducens	0.973093	0.859729	0.080208	Actinomyces_SGB17168	-0.549713	0.214763	0.0200362	Phocaeicola_dorei	-1.03855	0.777485	0.072535	Coprococcus_comes	-0.799699	0.187257	0.01747	Alistipes_onderdonkii	-1.06729	0.618841	0.0577344	Waltera_intestinalis	1.19726	0.183038	0.0170764	Enterocloster_clostridioformis	-0.649205	0.687835	0.0641712
Clostridium_sp_AF34_10BH	1.2055	0.223873	0.0215388	Massiliimalia_timonensis	0.682554	0.859729	0.0827145	Vescimonas_coprocola	0.963744	0.219295	0.0210983	Enterocloster_asparagiformis	0.796247	0.777485	0.0748018	Fusicatenibacter_saccharivorans	-1.13747	0.191969	0.0184693	Intestinimonas_massiliensis	-0.655266	0.618841	0.0595386	Bifidobacterium_dentium	-0.670734	0.188497	0.0181353	GGB3537_SGB4727	0.733912	0.687835	0.0661765
Escherichia_coli	-0.989758	0.223873	0.0221915	Ruminococcaceae_bacterium_AM28_23LB	-0.69596	0.859729	0.085221	Enterocloster_asparagiformis	0.868527	0.229896	0.0227885	Candidatus_Avimonas_narfia	0.620763	0.777485	0.0770685	Roseburia_faecis	-1.38839	0.194849	0.0193145	Blautia_faecis	-0.399939	0.624185	0.0618726	Roseburia_faecis	1.26862	0.194222	0.0192523	Roseburia_sp_AF02_12	-0.538141	0.687835	0.0681819
Ruminococcus_bromii	0.900159	0.229596	0.0234282	Faecalibacterium_prausnitzii	0.228059	0.866891	0.0884582	Anaerostipes_hadrus	0.851342	0.232472	0.0237216	Alistipes_indistinctus	1.3914	0.777485	0.0793352	Anaerotignum_faecicola	-0.947508	0.196888	0.0200906	Clostridiales_bacterium	-0.854585	0.624185	0.0636924	Lachnospira_eligens	1.33115	0.194267	0.0198232	Holdemania_filiformis	0.986516	0.687835	0.0701872
Actinomyces_SGB17168	-0.613286	0.229596	0.0240975	Clostridium_sp_AT4	-0.71307	0.866891	0.0909856	Clostridium_sp_AM49_4BH	0.556262	0.234213	0.0245821	GGB9531_SGB14932	0.550093	0.777485	0.0816019	GGB2653_SGB3574	-0.818559	0.215225	0.0225892	Escherichia_coli	0.801835	0.624185	0.0655122	Mesosutterella_multiformis	1.00048	0.196785	0.0206539	Methylobacterium_SGB15164	0.462265	0.687835	0.0721926
GGB52130_SGB14966	0.385702	0.238834	0.0257634	Bacteroides_thetaiotaomicron	-0.424071	0.866891	0.093513	Oxalobacter_formigenes	0.47905	0.234213	0.025265	Lachnospiraceae_bacterium_AM48_27BH	0.774755	0.777485	0.0838686	Clostridium_sp_AM33_3	-0.799999	0.215457	0.0232417	Ruthenibacterium_lactatiformans	-0.569065	0.624185	0.067332	Eubacterium_sp_AF16_48	0.603203	0.205886	0.0222092	Streptococcus_gordonii	-0.554312	0.687835	0.0741979
Actinomyces_SGB17132	-0.364341	0.24494	0.0271362	Blautia_producta	0.598992	0.866891	0.0960404	Firmicutes_bacterium_AF16_15	0.977596	0.235803	0.026124	Alistipes_putredinis	1.29865	0.792685	0.0878193	Clostridium_sp_chh4_2	0.856005	0.215457	0.0238698	Fusicatenibacter_saccharivorans	0.56987	0.624185	0.0691517	Lachnospira_sp_NSJ_43	0.599272	0.216869	0.0240263	Harryflintia_acetispora	0.595769	0.711395	0.0788135
Roseburia_sp_AF02_12	0.567232	0.248885	0.0282988	GGB9614_SGB15049	0.531226	0.866891	0.0985677	Granulicatella_SGB8255	-0.552908	0.236536	0.0268947	GGB32387_SGB47381	0.451335	0.792685	0.0901303	Faecalibacterium_prausnitzii	-0.612376	0.216721	0.0246418	Alistipes_putredinis	-1.38926	0.624185	0.0709715	Anaerotignum_faecicola	0.851266	0.216869	0.0246586	Fusicatenibacter_saccharivorans	-0.601977	0.714684	0.0812614
Desulfovibrio_SGB5077	0.930794	0.260478	0.0303764	Enterocloster_citroniae	0.643462	0.866891	0.101095	GGB9758_SGB15368	0.575802	0.250309	0.0291905	Phocaeicola_vulgatus	1.20297	0.794894	0.0926991	GGB9760_SGB15373	-0.66486	0.231831	0.0270357	Bacteroides_fragilis	-0.967743	0.624185	0.0727913	Clostridium_sp_AM22_11AC	0.828385	0.224872	0.0262241	Anaerotruncus_rubiinfantis	0.386411	0.714684	0.0833451
Blautia_caecimuris	-0.898932	0.26202	0.0313202	Phocea_massiliensis	0.581261	0.866891	0.103622	Phocaeicola_dorei	1.40565	0.255571	0.0305493	Enterocloster_citroniae	0.70829	0.794894	0.0950165	Clostridium_sp_AM22_11AC	-0.889189	0.234225	0.0279977	Roseburia_hominis	-0.919527	0.624185	0.0746111	Agathobaculum_butyriciproducens	0.934691	0.231567	0.0276801	GGB3363_SGB4447	0.681132	0.714684	0.0854287
Vescimonas_coprocola	1.12492	0.26202	0.0320841	GGB3463_SGB4621	-0.486287	0.866891	0.10615	GGB51647_SGB4348	0.901119	0.255571	0.0312944	Lachnospira_eligens	1.09158	0.794894	0.097334	Blautia_massiliensis	-0.807448	0.234225	0.0286806	Butyricicoccus_sp_AM29_23AC	0.454735	0.624185	0.0764309	Butyricimonas_paravirosa	0.43943	0.235724	0.0288641	Fournierella_massiliensis	0.600425	0.714684	0.0875123
GGB3537_SGB4727	0.765857	0.26202	0.032848	Roseburia_inulinivorans	0.849147	0.866891	0.108677	Eubacterium_limosum	-0.89617	0.263554	0.0330402	Clostridiales_bacterium_KLE1615	0.920539	0.794894	0.0996515	Christensenellaceae_bacterium_NSJ_63	-0.652252	0.243037	0.0304681	Clostridium_sp_AF27_2AA	0.674468	0.624185	0.0782507	Phocea_massiliensis	0.879013	0.23798	0.0298343	Veillonella_dispar	-0.82868	0.737113	0.0924077
Clostridiales_bacterium_KLE1615	0.873561	0.26202	0.033612	Escherichia_coli	-0.601456	0.866891	0.111205	Escherichia_coli	-0.96598	0.282939	0.0362953	Veillonella_parvula	-0.906632	0.794894	0.101969	Candidatus_Pararuminococcus_gallinarum	-0.719737	0.263411	0.0337903	Sanguibacter_SGB15121	-0.84332	0.624185	0.0800704	Bacteroides_uniformis	0.791312	0.23798	0.0305281	Pseudoflavonifractor_gallinarum	0.70118	0.737113	0.0945568
Faecalibacillus_intestinalis	0.822699	0.26202	0.0343759	Clostridium_scindens	0.865908	0.866891	0.113732	GGB9480_SGB14874	0.98969	0.285302	0.0374303	Streptococcus_sanguinis	-0.579938	0.794894	0.104286	Raoultibacter_timonensis	-0.511277	0.264834	0.034745	GGB9501_SGB14898	-0.545713	0.624185	0.0818902	Anaerobutyricum_hallii	0.938017	0.23798	0.0312219	Actinomyces_oris	-0.427192	0.737113	0.0967058
Lachnospiraceae_bacterium_BX3	0.587382	0.26202	0.0351398	Ruthenibacterium_lactatiformans	0.550761	0.866891	0.116259	Ruminococcus_gnavus	-0.833291	0.289309	0.0387994	GGB9534_SGB14937	0.739403	0.794894	0.106604	Blautia_hansenii	1.20818	0.271791	0.03645	GGB9534_SGB14937	-0.840334	0.624185	0.08371	GGB9699_SGB15216	1.24536	0.238589	0.0319974	Vescimonas_coprocola	1.06874	0.755878	0.101371
Erysipelotrichaceae_bacterium_3_1_53	-0.63106	0.26202	0.0359037	Eubacterium_limosum	-0.358749	0.866891	0.118787	Clostridium_sp_AF34_10BH	1.1083	0.296946	0.0406894	Actinomyces_oris	-0.491022	0.794894	0.108921	Mediterraneibacter_glycyrrhizinilyticus	-0.797668	0.300937	0.0412363	GGB79916_SGB4587	-0.935877	0.624185	0.0855298	Erysipelotrichaceae_bacterium_3_1_53	-0.646224	0.238919	0.0327382	Eubacteriaceae_bacterium	1.03683	0.755878	0.103575
Bacteroides_fragilis	-1.00803	0.262491	0.0367335	Bacteroides_stercoris	0.945945	0.866891	0.121314	Frisingicoccus_SGB4673	0.572778	0.298973	0.0418387	Alistipes_onderdonkii	0.794232	0.794894	0.111239	Faecalibacterium_SGB15346	-1.17975	0.305623	0.0427694	GGB4456_SGB6141	0.633878	0.624185	0.0873496	Coprococcus_comes	0.593118	0.251692	0.0352222	Eubacteriaceae_bacterium_Marseille_Q4139	0.731615	0.755878	0.105779
Faecalibacterium_SGB15346	1.21044	0.262707	0.0375295	Fusicatenibacter_saccharivorans	-0.393821	0.866891	0.123842	Alistipes_indistinctus	0.871727	0.317844	0.0454062	Christensenella_minuta	0.458974	0.794894	0.113556	Lactonifactor_sp_BIOML_A6	-0.972343	0.305623	0.0436604	Klebsiella_variicola	0.478751	0.624185	0.0891693	Veillonella_parvula	-1.0405	0.251692	0.0359561	Fusobacterium_ulcerans	-0.4197	0.755878	0.107982
Clostridium_fessum	0.702499	0.271115	0.0395211	Lachnospira_eligens	1.23019	0.866891	0.126369	Alistipes_sp_AF17_16	0.628693	0.317844	0.0463329	Clostridiaceae_bacterium	0.639195	0.8153	0.118848	Eubacterium_sp_AF16_48	-0.566119	0.305623	0.0445514	Clostridium_methylpentosum	-0.47024	0.624185	0.0909891	Lachnospiraceae_bacterium_BX3	0.587515	0.254682	0.0371257	Enterocloster_asparagiformis	0.945323	0.757252	0.110387
Lachnospiraceae_bacterium_AM48_27BH	0.787075	0.272822	0.0405654	Ruminococcus_bicirculans	0.887776	0.866891	0.128896	Actinomyces_graevenitzii	-0.520211	0.332666	0.0494634	Lachnospiraceae_bacterium	1.22471	0.8153	0.121225	Catenibacterium_SGB4425	-0.735299	0.313751	0.046651	Oxalobacter_formigenes	-0.430831	0.624185	0.0928089	Dysosmobacter_sp_BX15	0.653364	0.25795	0.0383541	GGB14025_SGB14906	0.72379	0.757252	0.112594
Clostridiales_bacterium_NSJ_32	0.599195	0.274419	0.0416029	Catenibacterium_SGB4425	0.418455	0.866891	0.131424	TM7_phylum_sp_oral_taxon_352	-0.2916	0.335417	0.0508504	Oscillibacter_valericigenes	-0.382774	0.8153	0.123602	Bacteroides_xylanisolvens	-1.11974	0.313751	0.0475657	Clostridium_sp_chh4_2	-0.582885	0.624185	0.0946287	Bifidobacterium_breve	-1.06861	0.26214	0.0397413	Candidatus_Pararuminococcus_gallinarum	0.605514	0.757252	0.114802
Ruminococcus_bicirculans	1.51723	0.274896	0.0424766	Clostridiales_bacterium_KLE1615	0.641117	0.866891	0.133951	Bacteroides_thetaiotaomicron	0.835757	0.338571	0.0523157	Streptococcus_pasteurianus	-0.739754	0.8153	0.125979	Allisonella_histaminiformans	-0.526902	0.313751	0.0484804	Pseudoflavonifractor_gallinarum	-0.743346	0.630319	0.0973962	Anaerostipes_caccae	-0.941761	0.262163	0.0405092	Alistipes_onderdonkii	0.904655	0.757252	0.11701
Clostridium_sp_AM42_4	0.501184	0.29977	0.0471941	Alistipes_putredinis	1.34438	0.866891	0.136478	Dorea_longicatena	0.809295	0.345023	0.0543185	Bacteroides_stercoris	0.954146	0.816838	0.128598	Candidatus_Allochristensenella_caecavium	-0.715775	0.313751	0.0493951	Flavonifractor_plautii	-0.388391	0.633081	0.0996687	Hydrogenoanaerobacterium_saccharovorans	0.901044	0.271129	0.0426851	Dialister_hominis	-0.550284	0.768066	0.12092
Bacteroides_finegoldii	0.849202	0.300039	0.0481112	Gemmiger_formicilis	-0.957915	0.866891	0.139006	Neobittarella_massiliensis	0.656019	0.358181	0.0574342	Eubacteriaceae_bacterium	0.755679	0.816838	0.13098	Roseburia_inulinivorans	-0.937237	0.324109	0.0519708	GGB51510_SGB71883	-0.538873	0.633081	0.101514	Clostridiaceae_bacterium	0.803055	0.274516	0.0440185	Lachnospira_sp_NSJ_43	-0.950908	0.773334	0.124004
Blautia_obeum	0.84106	0.300082	0.048993	Eubacterium_ventriosum	-0.807234	0.866891	0.141533	Lachnospira_sp_NSJ_43	0.561444	0.365212	0.0596264	Eubacterium_rectale	0.896227	0.833259	0.136042	Intestinimonas_butyriciproducens	-0.687834	0.325243	0.0531009	Haemophilus_parainfluenzae	0.721153	0.633081	0.10336	Butyricimonas_virosa	0.717061	0.28115	0.045902	Bacteroides_uniformis	-0.786258	0.790153	0.129005
Blautia_hansenii	-1.12179	0.304558	0.0506116	Faecalibacillus_intestinalis	0.428142	0.866891	0.144061	Sutterella_wadsworthensis	1.01053	0.366264	0.060866	Bacteroides_thetaiotaomicron	-0.398328	0.833259	0.138472	GGB55957_SGB77276	0.660765	0.328504	0.0545911	Anaerobutyricum_hallii	-0.989735	0.633081	0.105206	Bacteroides_xylanisolvens	1.10064	0.281539	0.0467864	Hydrogenoanaerobacterium_saccharovorans	0.541536	0.797122	0.132466
Clostridiales_bacterium	-0.837755	0.308353	0.0521413	Clostridium_SGB4750	0.532563	0.866891	0.146588	Anaerotignum_lactatifermentans	-0.714292	0.37378	0.0632047	Ruminococcus_gnavus	-0.609335	0.833259	0.140901	Mesosutterella_multiformis	-0.893918	0.336478	0.0568972	Blautia_obeum	-1.03738	0.633081	0.107052	Lacrimispora_celerecrescens	-0.371626	0.281653	0.0476264	Bacteroides_fragilis	0.755391	0.797122	0.13479
GGB9699_SGB15216	1.13832	0.315506	0.0542708	Lachnospiraceae_bacterium_BX3	0.436969	0.866891	0.149115	Lacrimispora_celerecrescens	-0.314508	0.397369	0.0683521	Agathobaculum_butyriciproducens	0.523586	0.833259	0.14333	Clostridium_SGB4750	-1.03336	0.340008	0.0584854	Christensenella_hongkongensis	-0.732014	0.633081	0.108897	Frisingicoccus_SGB4673	0.516592	0.292898	0.0503818	GGB3817_SGB5182	0.773468	0.797122	0.137114
Bifidobacterium_adolescentis	-0.999756	0.343333	0.0600583	GGB80011_SGB15265	-0.453961	0.866891	0.151643	GGB3537_SGB4727	0.610287	0.402841	0.0704679	Clostridium_sp_AF34_10BH	0.725342	0.833259	0.14576	Ruminococcaceae_bacterium_AM28_23LB	-0.561585	0.392886	0.0687264	Dorea_formicigenerans	-0.556169	0.633081	0.110743	GGB3109_SGB4119	0.396959	0.297647	0.0520666	Veillonella_atypica	-0.699991	0.798962	0.13976
Alistipes_communis	0.638247	0.3476	0.0618181	Dysosmobacter_sp_BX15	0.484365	0.866891	0.15417	Roseburia_hominis	1.00553	0.402841	0.0716423	Eggerthella_lenta	0.441941	0.833259	0.148189	Anaerostipes_caccae	0.850769	0.40579	0.0721667	Negativibacillus_massiliensis	-0.883325	0.643203	0.114389	Veillonella_atypica	-0.74898	0.297647	0.0529344	Anaerotignum_lactatifermentans	-0.598081	0.814584	0.144868
GGB9614_SGB15049	0.611015	0.348109	0.0629235	Acidaminococcus_intestini	0.38592	0.866891	0.156697	Dysosmobacter_sp_NSJ_60	0.668872	0.410375	0.0741786	Roseburia_inulinivorans	0.721168	0.833259	0.150618	Eubacterium_sp_AF34_35BH	0.786231	0.40579	0.0733498	Clostridium_sp_AM49_4BH	0.645108	0.643203	0.116264	Catenibacterium_SGB4425	0.746576	0.300009	0.0542291	Roseburia_hominis	0.840895	0.814584	0.147243
Ruminococcus_gnavus	-0.746044	0.361829	0.0664584	Waltera_intestinalis	0.889678	0.866891	0.159225	Mediterraneibacter_glycyrrhizinilyticus	-0.613815	0.414207	0.0760788	Catenibacterium_SGB4425	0.408695	0.833259	0.153048	Dialister_hominis	-0.811502	0.411718	0.0756217	Candidatus_Parachristensenella_avicola	-0.503553	0.64397	0.11828	Bacteroides_finegoldii	0.762574	0.314185	0.0577074	Pseudoflavonifractor_sp_An184	0.698192	0.814584	0.149617
Collinsella_aerofaciens	0.91988	0.368337	0.0687275	Turicibacter_bilis	-0.696777	0.866891	0.161752	Lachnospiraceae_bacterium_AM48_27BH	0.604247	0.414207	0.0772864	Eubacterium_ventriosum	-0.699145	0.833259	0.155477	Faecalimonas_umbilicata	1.02407	0.411718	0.076822	GGB3746_SGB5089	1.22821	0.645249	0.120396	Clostridium_sp_Marseille_P3244	-0.463283	0.316	0.0589622	GGB9770_SGB15390	0.511483	0.829875	0.154845
Dysosmobacter_sp_BX15	0.580167	0.368337	0.0698014	Holdemania_filiformis	0.75442	0.866891	0.16428	Bacteroides_nordii	0.881238	0.414365	0.078524	Faecalibacillus_intestinalis	0.488417	0.833259	0.157906	Coprococcus_eutactus	-0.518563	0.413873	0.0784307	Neobittarella_massiliensis	-0.665758	0.655947	0.124305	GGB58158_SGB79798	0.514443	0.319392	0.0605262	GGB2848_SGB3813	0.430309	0.829875	0.157265
Actinomyces_graevenitzii	-0.566129	0.368904	0.0709844	Pseudoflavonifractor_gallinarum	0.606464	0.866891	0.166807	Clostridiales_Family_XIII_bacterium_BX16	0.433672	0.414365	0.0797321	GGB79734_SGB15291	0.597861	0.833259	0.160335	Blautia_faecis	-0.628218	0.414365	0.079732	Faecalibacillus_intestinalis	0.501364	0.655947	0.126217	GGB9534_SGB14937	0.709897	0.319392	0.0614574	GGB2653_SGB3574	0.717696	0.829875	0.159684
Fusicatenibacter_saccharivorans	0.853351	0.381389	0.0744986	Oscillibacter_valericigenes	-0.340692	0.866891	0.169334	Haemophilus_parainfluenzae	0.670885	0.419437	0.0819308	Anaeromassilibacillus_sp_An250	0.643985	0.833259	0.162765	Dialister_invisus	1.04127	0.419442	0.0819319	GGB9770_SGB15390	-0.509288	0.655947	0.12813	Enterocloster_bolteae	-0.6698	0.323398	0.063171	Clostridiaceae_bacterium_Marseille_Q3526	0.280373	0.830747	0.162274
GGB80011_SGB15265	0.668164	0.383462	0.0760215	Coprococcus_eutactus	0.437916	0.866891	0.171862	Blautia_hansenii	-0.870582	0.433386	0.0859191	GGB2653_SGB3574	0.611738	0.833259	0.165194	Bifidobacterium_breve	0.945417	0.421917	0.0836454	Lachnoclostridium_sp_An131	-0.406865	0.655947	0.130042	Megasphaera_sp_NM10	0.862979	0.323398	0.0641138	Roseburia_intestinalis	0.83145	0.830747	0.164696
GGB51441_SGB71759	0.241029	0.385433	0.0775361	GGB9765_SGB15382	-0.270684	0.866891	0.174389	Turicibacter_bilis	-0.665513	0.439709	0.0884546	Dysosmobacter_sp_NSJ_60	0.580161	0.833259	0.167623	Roseburia_sp_AF02_12	-0.36629	0.424561	0.0854073	Bifidobacterium_breve	-0.732508	0.655947	0.131954	Dorea_formicigenerans	0.976045	0.323398	0.0650567	Lachnoclostridium_phocaeense	0.419262	0.830747	0.167118
Megasphaera_sp_NM10	-0.807092	0.397848	0.0811935	GGB2980_SGB3962	-0.67251	0.866891	0.176916	Clostridium_sp_1001270J_160509_D11	0.402927	0.444474	0.0907089	Clostridium_sp_Marseille_P3244	-0.439044	0.833259	0.170053	Clostridiaceae_bacterium	-0.646379	0.4343	0.0886327	Candidatus_Pararuminococcus_gallinarum	-0.544292	0.655947	0.133867	Roseburia_sp_AF02_12	0.39372	0.323617	0.0660443	Bifidobacterium_longum	-0.364391	0.83117	0.169627
Clostridium_sp_1001270J_160509_D11	0.493477	0.400849	0.0829745	Massilimicrobiota_sp_An134	-0.325918	0.866891	0.179444	Candidatus_Allochristensenella_caecavium	0.532345	0.456007	0.0943922	GGB2987_SGB3969	-0.329941	0.833259	0.172482	Klebsiella_variicola	-0.32478	0.439592	0.0909942	GGB3818_SGB5183	-0.407854	0.657438	0.136088	Faecalibacterium_SGB15346	1.07748	0.335522	0.0694521	Bacteroides_thetaiotaomicron	-0.385028	0.83117	0.17205
Gordonibacter_pamelaeae	0.663302	0.401501	0.0842801	GGB9534_SGB14937	0.725762	0.866891	0.181971	GGB3463_SGB4621	-0.77149	0.456881	0.0959051	Evtepia_gabavorous	0.626808	0.833259	0.174911	Lachnotalea_sp_AF33_28	-0.299552	0.439592	0.0922758	GGB9765_SGB15382	-0.397037	0.659705	0.13848	Alistipes_putredinis	1.04952	0.335522	0.0704303	Odoribacter_splanchnicus	0.716762	0.83117	0.174473
Haemophilus_parainfluenzae	0.648139	0.408047	0.0868437	Roseburia_intestinalis	0.824601	0.866891	0.184499	Faecalicatena_fissicatena	0.614558	0.456881	0.0972371	Olsenella_sp_AF16_14LB	0.368462	0.833259	0.177341	GGB2982_SGB3964	-0.636319	0.439592	0.0935574	Blautia_massiliensis	-0.653791	0.666873	0.141929	GGB55957_SGB77276	-0.56615	0.343776	0.0731651	Clostridiales_bacterium_1_7_47FAA	0.675759	0.83117	0.176896
Anaerotignum_faecicola	0.657908	0.408047	0.0880334	Candidatus_Allochristensenella_caecavium	0.298985	0.866891	0.187026	Fusicatenibacter_saccharivorans	0.763322	0.462355	0.0997501	Gordonibacter_pamelaeae	0.503055	0.833259	0.17977	GGB3005_SGB3996	-0.476179	0.441279	0.0952031	Anaerofustis_stercorihominis	-0.56845	0.666873	0.143873	Alistipes_shahii	0.547193	0.343776	0.0741673	Alistipes_putredinis	1.10422	0.83117	0.17932
Clostridiaceae_bacterium_OM02_2AC	-0.458611	0.408047	0.089223	Anaerotruncus_rubiinfantis	0.235377	0.866891	0.189553	Clostridiaceae_bacterium	0.594559	0.462912	0.10122	GGB3746_SGB5089	1.10578	0.833259	0.182199	Lachnospira_sp_NSJ_43	-0.439229	0.441784	0.0965999	Agathobaculum_butyriciproducens	-0.584627	0.670283	0.146563	Negativibacillus_massiliensis	0.66412	0.344936	0.0754234	Phascolarctobacterium_faecium	0.567149	0.83117	0.181743
Mediterraneibacter_glycyrrhizinilyticus	-0.655263	0.40976	0.0907924	GGB3034_SGB4030	-0.335237	0.866891	0.192081	Oscillibacter_sp_ER4	0.549973	0.462912	0.102569	Clostridia_bacterium	-0.448995	0.833259	0.184629	Clostridiaceae_bacterium_Marseille_Q3526	-0.413621	0.443205	0.0982029	Candidatus_Avimonas_narfia	-0.507399	0.670859	0.148645	Ruminococcus_bromii	0.915378	0.344936	0.076429	Veillonella_parvula	-0.787686	0.83117	0.184166
Actinomyces_oris	-0.370792	0.432072	0.0969957	Lactonifactor_sp_BIOML_A6	0.54881	0.866891	0.194608	Bacteroides_stercoris	-0.552619	0.472364	0.106041	Veillonella_atypica	-0.636562	0.833259	0.187058	GGB58158_SGB79798	-0.484583	0.443205	0.0994951	Angelakisella_massiliensis	-0.48109	0.670859	0.150601	GGB51959_SGB72479	0.35565	0.346604	0.077809	Oscillospiraceae_bacterium_Marseille_Q3528	-0.369694	0.83117	0.186589
Anaerotignum_lactatifermentans	-0.639572	0.439587	0.0999643	Lachnoclostridium_sp_An138	0.348702	0.866891	0.197135	Gemella_sanguinis	-0.301115	0.472364	0.107418	Actinomyces_SGB17132	-0.270138	0.833608	0.189567	Lachnospiraceae_bacterium_AM48_27BH	-0.651657	0.445829	0.101384	Erysipelotrichaceae_bacterium_3_1_53	-0.340716	0.672065	0.152831	Alistipes_communis	0.586151	0.351882	0.0800199	Coprobacillus_cateniformis	-0.792492	0.83117	0.189012
Eisenbergiella_tayi	-0.801702	0.439587	0.101246	Streptococcus_australis	-0.384197	0.866891	0.199663	Anaerotruncus_rubiinfantis	0.342763	0.47328	0.109006	Anaerobutyricum_hallii	0.794314	0.839029	0.193246	Blautia_wexlerae	-0.471518	0.447648	0.103103	Eisenbergiella_tayi	-0.804334	0.67287	0.154976	Ruminococcus_bicirculans	0.981978	0.352666	0.0812263	Massilimicrobiota_sp_An134	0.349461	0.83117	0.191436
GGB9480_SGB14874	0.848873	0.439587	0.102527	Turicibacter_sanguinis	-0.481883	0.866891	0.20219	GGB4456_SGB6141	0.435597	0.47328	0.110386	Clostridium_sp_AM42_4	0.324023	0.840339	0.195997	Clostridium_butyricum	0.592531	0.447648	0.104408	Lachnoclostridium_phocaeense	-0.416021	0.67287	0.156938	Clostridiales_bacterium_KLE1615	0.867076	0.361499	0.0843146	Angelakisella_massiliensis	0.421338	0.83117	0.193859
Firmicutes_bacterium_AF16_15	0.701352	0.451739	0.106679	Megasphaera_sp_NM10	0.364734	0.866891	0.204718	GGB3746_SGB5089	0.995929	0.475819	0.112365	Turicibacter_bilis	-0.620431	0.840339	0.198447	Streptococcus_pasteurianus	0.878216	0.447648	0.105713	Hungatella_hathewayi	-0.788331	0.674409	0.159263	Eubacterium_ramulus	0.588113	0.361499	0.0853686	Enterocloster_aldenensis	0.656721	0.83117	0.196282
Streptococcus_parasanguinis	0.66682	0.468194	0.11193	Evtepia_gabavorous	0.56167	0.866891	0.207245	Intestinimonas_butyriciproducens	0.520382	0.47602	0.113801	GGB9480_SGB14874	0.488132	0.849197	0.203015	Flavonifractor_plautii	0.354421	0.448387	0.107194	Candidatus_Schneewindia_gallinarum	-0.575621	0.674409	0.161229	Escherichia_coli	-0.820556	0.366939	0.087723	Lawsonibacter_asaccharolyticus	0.731737	0.83117	0.198705
Bacteroides_salyersiae	0.262039	0.468194	0.113295	Olsenella_sp_AF16_14LB	0.464999	0.866891	0.209772	Enterocloster_lavalensis	-0.521832	0.47602	0.115188	GGB3653_SGB4964	0.356217	0.850845	0.20589	GGB9614_SGB15049	-0.530518	0.451684	0.1093	Anaerostipes_caccae	0.492918	0.676113	0.163607	Dorea_longicatena	0.753143	0.366939	0.0887928	Streptococcus_pasteurianus	-0.646259	0.83117	0.201129
Eggerthella_lenta	-0.516849	0.47628	0.11664	Mogibacterium_sp_NSJ_24	0.521666	0.866891	0.2123	Actinomyces_oris	-0.326731	0.491912	0.120468	Enterocloster_lavalensis	0.418648	0.850845	0.20837	Streptococcus_sanguinis	-0.5475	0.451684	0.110616	Clostridiaceae_bacterium	-0.590933	0.69077	0.169168	GGB3005_SGB3996	0.502667	0.366939	0.0898626	Blautia_glucerasea	0.656787	0.8665	0.212204
Emergencia_timonensis	0.46075	0.476681	0.118128	Raoultibacter_timonensis	0.359015	0.866891	0.214827	Bacteroides_xylanisolvens	0.984633	0.495159	0.122707	Blautia_sp_Marseille_P3087	0.339186	0.855603	0.21203	Negativibacillus_massiliensis	-0.730494	0.451684	0.111933	Parasutterella_SGB9260	0.797146	0.69077	0.171182	Hungatella_hathewayi	-0.806598	0.371968	0.0921786	Faecalimonas_umbilicata	-0.639085	0.868102	0.215127
Mesosutterella_multiformis	-0.675167	0.483923	0.121333	Klebsiella_pneumoniae	-0.598072	0.866891	0.217354	Alistipes_shahii	0.464615	0.495159	0.124151	Methylobacterium_SGB15164	0.274074	0.855603	0.214524	GGB9501_SGB14898	-0.37225	0.451684	0.11325	Megamonas_funiformis	-0.627579	0.691936	0.173488	Desulfovibrio_SGB5077	0.767172	0.383236	0.0960884	Parabacteroides_gordonii	0.284267	0.868102	0.217658
Lacrimispora_saccharolytica	-0.46501	0.485497	0.123144	Massilimicrobiota_timonensis	-0.48759	0.866891	0.219882	Blautia_caecimuris	-0.644088	0.497329	0.126145	Clostridium_sp_1001270H_150608_G6	0.372347	0.855603	0.217019	Evtepia_gabavorous	-0.659847	0.451684	0.114567	Veillonella_atypica	0.56109	0.703071	0.17833	Veillonella_dispar	-0.576223	0.386387	0.0980049	GGB9758_SGB15368	0.440276	0.868102	0.220189
GGB3034_SGB4030	-0.482363	0.490365	0.125808	Blautia_hydrogenotrophica	-0.477565	0.866891	0.222409	GGB79734_SGB15291	-0.353611	0.497329	0.127595	Lachnospiraceae_bacterium_NSJ_29	0.516794	0.85692	0.219851	GGB79916_SGB4587	0.935549	0.451684	0.115884	Vescimonas_coprocola	-0.787015	0.704161	0.180659	Lacrimispora_saccharolytica	-0.519061	0.386739	0.0992216	Lachnoclostridium_sp_An131	0.423525	0.868797	0.222898
Intestinimonas_butyriciproducens	0.545983	0.490544	0.127284	GGB4456_SGB6141	0.323962	0.866891	0.224937	Lachnospiraceae_bacterium	0.597295	0.497329	0.129044	Hydrogenoanaerobacterium_saccharovorans	-0.374908	0.866299	0.224783	Eggerthella_lenta	0.549195	0.453651	0.117711	Parabacteroides_goldsteinii	-0.773397	0.704161	0.182712	Clostridium_spiroforme	-0.749101	0.388199	0.100728	Dysosmobacter_sp_BX15	0.776809	0.874452	0.226899
Alistipes_indistinctus	0.707224	0.490544	0.128714	GGB3510_SGB4687	0.355709	0.866891	0.227464	GGB32387_SGB47381	-0.496003	0.498819	0.130885	Collinsella_tanakaei	-0.490552	0.869741	0.228212	Eubacterium_ramulus	-0.534032	0.457857	0.120137	Clostridium_sp_AM33_3	-0.540805	0.711961	0.186812	Intestinibacter_bartlettii	-0.544645	0.391855	0.102819	Sanguibacter_SGB15121	0.641549	0.874452	0.229448
Fenollaria_massiliensis	-0.385953	0.490544	0.130144	Actinomyces_SGB17168	-0.278837	0.866891	0.229991	GGB52130_SGB14966	0.259591	0.498819	0.13234	Eubacterium_sp_AF34_35BH	-0.565286	0.875556	0.23229	Fusobacterium_ulcerans	0.566196	0.457857	0.121472	Actinomyces_SGB17168	-0.278704	0.712276	0.188971	GGB4456_SGB6141	0.467293	0.391855	0.103962	GGB32387_SGB47381	0.366733	0.874452	0.231997
GGB3817_SGB5182	0.520763	0.490647	0.131602	Prevotella_copri_clade_A	-0.666132	0.866891	0.232519	Blautia_wexlerae	0.349504	0.499149	0.133882	Bifidobacterium_pseudocatenulatum	0.606655	0.87761	0.235394	GGB51647_SGB4348	-0.73398	0.469657	0.125972	Collinsella_aerofaciens	-0.477416	0.71367	0.191422	Blautia_caecimuris	-0.697868	0.401428	0.107672	Clostridium_saudiense	0.610286	0.881448	0.236423
Dialister_hominis	-0.792202	0.49199	0.133397	Klebsiella_variicola	-0.485766	0.866891	0.235046	Ruminococcus_bicirculans	1.0618	0.499149	0.135338	Clostridium_fessum	0.438956	0.87761	0.237953	Oscillibacter_sp_ER4	-0.543392	0.470856	0.127667	GGB9614_SGB15049	0.56598	0.71367	0.193502	Romboutsia_timonensis	0.547967	0.411783	0.11165	Oscillospiraceae_bacterium_NSJ_64	0.356603	0.881448	0.238993
GGB3746_SGB5089	0.970625	0.49216	0.134878	Alistipes_onderdonkii	0.712755	0.866891	0.237574	Clostridiales_bacterium_KLE1615	0.744601	0.499149	0.136793	Parabacteroides_distasonis	-0.269786	0.880237	0.241231	Butyricimonas_paravirosa	-0.260718	0.472457	0.129478	Lachnospira_sp_NSJ_43	0.731117	0.71367	0.195583	Collinsella_SGB4121	-0.550126	0.422321	0.115738	Ruminococcus_sp_AF13_28	-0.688697	0.884679	0.242449
Eubacterium_limosum	-0.55486	0.497369	0.137755	Eubacterium_siraeum	0.716859	0.866891	0.240101	Lachnospiraceae_bacterium_Marseille_Q4251	0.564466	0.499149	0.138248	Enterocloster_bolteae	0.432439	0.880237	0.243797	Bifidobacterium_adolescentis	-0.762069	0.473532	0.131153	GGB14025_SGB14906	-0.507057	0.71367	0.197664	Clostridium_butyricum	-0.552579	0.422321	0.116969	Fusobacterium_varium	-0.583747	0.884679	0.245028
Ruminococcus_lactaris	0.409655	0.497369	0.139205	GGB9619_SGB15067	0.571206	0.866891	0.242628	Mogibacterium_sp_NSJ_24	-0.588411	0.499149	0.139703	Holdemania_massiliensis	0.356197	0.880237	0.246364	Dorea_longicatena	-0.68562	0.476093	0.133251	GGB51647_SGB4348	-0.93166	0.71367	0.199744	Clostridium_sp_AF27_2AA	0.355914	0.4234	0.118503	Faecalibacterium_prausnitzii	0.261583	0.885433	0.247818
Pseudoflavonifractor_capillosus	-0.445353	0.49793	0.140814	Butyricimonas_virosa	0.485578	0.866891	0.245156	GGB58233_SGB79883	0.504207	0.517326	0.146299	Escherichia_coli	-0.520549	0.880237	0.24893	Roseburia_intestinalis	-0.74371	0.482483	0.136446	Christensenella_minuta	-0.370429	0.71367	0.201825	GGB9760_SGB15373	0.384234	0.428314	0.121127	Anaerostipes_hadrus	-0.293207	0.885433	0.250399
Massilimicrobiota_timonensis	-0.495528	0.503889	0.143968	Rothia_mucilaginosa	-0.332833	0.866891	0.247683	Actinomyces_sp_ICM58	-0.294672	0.524475	0.14985	Coprococcus_comes	0.704745	0.880237	0.251496	Clostridium_sp_1001270J_160509_D11	-0.422131	0.484896	0.138542	Parasutterella_excrementihominis	-0.799925	0.716618	0.204748	Anaerotruncus_rubiinfantis	0.293272	0.432842	0.123669	GGB9614_SGB15049	0.676159	0.885433	0.252981
Butyricimonas_virosa	0.525064	0.505362	0.145863	Oxalobacter_formigenes	0.383268	0.866891	0.25021	Roseburia_sp_AF02_12	0.301631	0.525998	0.151819	Lachnospiraceae_bacterium_BX3	0.296795	0.880237	0.254063	Lacrimispora_saccharolytica	0.627722	0.4879	0.140822	Collinsella_SGB4121	-0.46609	0.72043	0.207937	Clostridiaceae_bacterium_Marseille_Q4143	0.364213	0.434407	0.125383	Longicatena_caecimuris	0.45341	0.885433	0.255562
GGB51510_SGB71883	-0.387722	0.509705	0.148602	GGB3818_SGB5183	0.402636	0.866891	0.252738	GGB51510_SGB71883	-0.433172	0.528165	0.153984	Hydrogeniiclostidium_mannosilyticum	0.474332	0.880237	0.256629	Clostridium_sp_AM49_4BH	0.517361	0.4879	0.142245	Bacteroides_uniformis	0.560352	0.724269	0.211157	Enterocloster_aldenensis	-0.689265	0.438581	0.127866	Enterocloster_citroniae	0.490413	0.885433	0.258144
Bacteroides_eggerthii	-0.397319	0.509705	0.150088	Clostridium_sp_chh4_2	0.408959	0.866891	0.255265	Parabacteroides_goldsteinii	0.645573	0.528165	0.155524	Adlercreutzia_equolifaciens	0.48465	0.880237	0.259195	Waltera_intestinalis	-0.722452	0.487908	0.14367	Merdimonas_faecis	-0.625482	0.724269	0.213269	Bifidobacterium_adolescentis	0.834921	0.44199	0.130149	GGB3463_SGB4621	-0.501999	0.885433	0.260725
Faecalimonas_umbilicata	-0.809712	0.514178	0.152904	GGB3002_SGB3993	-0.527201	0.866891	0.257793	Clostridium_sp_AF36_4	0.400639	0.528165	0.157064	Clostridium_sp_1001270J_160509_D11	-0.448226	0.880237	0.261761	Luxibacter_massiliensis	0.440266	0.488458	0.145256	Ruminococcus_SGB4421	0.657794	0.738172	0.219515	Roseburia_intestinalis	0.853249	0.444253	0.13211	Roseburia_inulinivorans	0.6038	0.885433	0.263307
Bifidobacterium_breve	-0.595823	0.520077	0.156175	Bacteroides_eggerthii	-0.37407	0.866891	0.26032	Erysipelatoclostridium_ramosum	-0.683133	0.538887	0.161823	Candidatus_Pararuminococcus_gallinarum	0.38058	0.880237	0.264328	Lachnospira_eligens	-0.900594	0.489315	0.146937	Clostridium_leptum	-0.652873	0.739574	0.222088	Streptococcus_pasteurianus	0.782734	0.445248	0.133704	Lachnospiraceae_bacterium_NSJ_29	0.527949	0.885433	0.265888
Bacteroides_nordii	0.775893	0.523433	0.158708	GGB3746_SGB5089	0.753799	0.867085	0.262906	Parabacteroides_merdae	-0.634286	0.543117	0.164677	Actinomyces_naeslundii	-0.356263	0.880237	0.266894	Candidatus_Avimonas_narfia	-0.452645	0.495827	0.150338	Dielma_fastidiosa	-0.433691	0.746214	0.226257	Lacrimispora_amygdalina	0.684895	0.451056	0.136763	Anaerostipes_caccae	-0.385908	0.885433	0.268469
Lachnospira_pectinoschiza	-0.484965	0.523433	0.160234	Blautia_hansenii	-0.661699	0.872466	0.267081	Fenollaria_massiliensis	-0.369118	0.543117	0.16626	GGB52130_SGB14966	0.199479	0.880237	0.26946	Clostridiaceae_bacterium_Marseille_Q4143	-0.294005	0.495827	0.151784	GGB3653_SGB4964	-0.337983	0.746214	0.228433	Coprobacillus_cateniformis	-0.665723	0.451056	0.138078	Parasutterella_SGB9260	-0.601365	0.885433	0.271051
Parabacteroides_goldsteinii	0.701565	0.523433	0.161761	GGB3444_SGB4594	-0.477402	0.883427	0.273012	Clostridiaceae_bacterium_Marseille_Q4143	0.430876	0.543117	0.167844	Clostridium_sp_AM49_4BH	0.423624	0.880237	0.272027	Bilophila_wadsworthia	-0.630812	0.503532	0.155611	Anaeromassilibacillus_sp_An250	-0.602163	0.748364	0.231273	GGB9619_SGB15067	0.502383	0.451056	0.139394	Blautia_obeum	0.529935	0.885433	0.273632
Phocea_massiliensis	-0.607938	0.549425	0.171395	Streptococcus_thermophilus	0.332032	0.883427	0.275588	Parasutterella_SGB9260	-0.658679	0.55033	0.171677	GGB3363_SGB4447	0.405722	0.880237	0.274593	Ruminococcus_bromii	-0.882382	0.503532	0.157079	Longicatena_caecimuris	-0.433168	0.750991	0.234274	Bacteroides_thetaiotaomicron	0.528496	0.452702	0.141222	GGB9453_SGB14844	0.43742	0.885433	0.276214
Candidatus_Pararuminococcus_gallinarum	0.5216	0.549463	0.173009	Clostridium_sp_Marseille_P3244	-0.327603	0.883427	0.278164	Clostridiaceae_bacterium_OM02_2AC	-0.346003	0.551949	0.173792	Ruminococcaceae_bacterium_AM28_23LB	-0.415387	0.880237	0.277159	GGB9186_SGB14125	-0.407992	0.503532	0.158547	Streptococcus_sanguinis	0.537118	0.751826	0.236726	Anaerostipes_hadrus	0.43111	0.453832	0.142898	Christensenellaceae_bacterium_NSJ_63	0.512007	0.885433	0.278795
Enterococcus_avium	-0.287776	0.549463	0.174611	Sellimonas_intestinalis	0.518967	0.884137	0.280965	Eggerthella_lenta	-0.396681	0.556742	0.176924	Bacteroides_eggerthii	-0.334659	0.883092	0.280633	Holdemania_filiformis	0.537801	0.513751	0.163262	Odoribacter_splanchnicus	-0.595483	0.756317	0.240346	Clostridium_leptum	0.698198	0.466382	0.148209	Lachnoclostridium_sp_An138	0.342405	0.885433	0.281377
Fournierella_massiliensis	-0.29474	0.549463	0.176213	Phocaeicola_massiliensis	-0.403733	0.886435	0.284279	Faecalibacillus_intestinalis	0.526623	0.556742	0.178547	Ruminococcus_bicirculans	0.593686	0.893037	0.286397	Ruthenibacterium_lactatiformans	-0.569771	0.514545	0.165014	Eubacterium_ventriosum	0.47736	0.756317	0.242551	Ruminococcus_callidus	0.445515	0.467169	0.149821	GGB3510_SGB4687	0.32641	0.885433	0.283958
Streptococcus_SGB14888	-0.302527	0.549815	0.177928	Bifidobacterium_pseudocatenulatum	0.585067	0.886435	0.286864	GGB14025_SGB14906	0.396931	0.556931	0.180231	Mogibacterium_sp_BX12	0.446971	0.893037	0.289	Enterocloster_citroniae	0.565809	0.515327	0.166768	Anaerobutyricum_soehngenii	0.674198	0.756317	0.244756	Merdimonas_faecis	-0.474485	0.468145	0.151499	Clostridium_sp_AM49_4BH	-0.486504	0.885433	0.28654
Eubacteriaceae_bacterium	0.537857	0.553791	0.18083	Haemophilus_parainfluenzae	-0.546741	0.886435	0.289448	GGB51441_SGB71759	0.315103	0.557942	0.182185	Streptococcus_salivarius	-0.266209	0.895813	0.29251	Lachnospiraceae_bacterium_BX3	-0.38621	0.52075	0.170041	Alistipes_communis	-0.398571	0.756317	0.246961	Clostridium_sp_AM49_4BH	-0.380328	0.476625	0.155633	Ruminococcaceae_bacterium_AM28_23LB	-0.476566	0.885433	0.289121
Alistipes_finegoldii	0.672753	0.55675	0.183419	GGB33586_SGB53517	0.359962	0.889059	0.292897	Clostridia_bacterium	-0.310734	0.563074	0.185502	Flavonifractor_plautii	-0.248212	0.895813	0.295122	Escherichia_coli	0.633968	0.524441	0.172775	GGB2980_SGB3962	-0.500915	0.756317	0.249166	Eisenbergiella_tayi	-0.728253	0.477634	0.157355	Tyzzerella_nexilis	-0.584931	0.886928	0.292195
Rheinheimera_SGB14999	0.479925	0.558701	0.185691	Phocaeicola_dorei	-0.573935	0.889564	0.295657	Blautia_producta	-0.589476	0.566959	0.188435	Clostridiaceae_bacterium_Marseille_Q3526	0.227434	0.895813	0.297734	Mogibacterium_sp_NSJ_24	0.547633	0.525574	0.174681	Anaerotruncus_rubiinfantis	-0.324738	0.756317	0.251371	Hydrogeniiclostidium_mannosilyticum	0.500824	0.477991	0.158866	Streptococcus_parasanguinis	-0.523015	0.886928	0.294781
Bacteroides_caccae	0.479122	0.558734	0.187331	Clostridium_spiroforme	-0.477012	0.889564	0.29825	Eubacterium_ramulus	0.385428	0.566959	0.190088	Tyzzerella_nexilis	-0.52101	0.895813	0.300345	Blautia_caecimuris	0.633015	0.527591	0.176889	GGB2998_SGB3988	0.275325	0.756317	0.253576	Neobittarella_massiliensis	0.512539	0.481016	0.161274	Christensenella_minuta	0.3449	0.886928	0.297366
Rothia_mucilaginosa	0.272726	0.564261	0.190829	Coprococcus_comes	0.702342	0.889564	0.300844	Ruminococcus_sp_AF13_28	0.672701	0.570407	0.192907	Clostridiales_bacterium_1_7_47FAA	0.320159	0.895813	0.302957	Alistipes_shahii	-0.431482	0.531354	0.1797	Blautia_SGB4815	-0.357047	0.756527	0.255852	Actinomyces_sp_ICM47	-0.364173	0.482989	0.163343	Bacteroides_eggerthii	0.315011	0.886928	0.299952
Clostridiales_bacterium_1_7_47FAA	0.582607	0.566011	0.193071	Alistipes_finegoldii	-0.417669	0.889564	0.303437	Bacteroides_finegoldii	0.539757	0.570468	0.194591	Erysipelatoclostridium_ramosum	-0.545948	0.895813	0.305569	Granulicatella_SGB8255	0.362767	0.531354	0.181249	Pseudoflavonifractor_sp_An184	-0.469284	0.756527	0.258057	Bacteroides_salyersiae	0.250661	0.483929	0.165072	Clostridiales_bacterium_NSJ_32	0.229199	0.891953	0.304252
Ruthenibacterium_lactatiformans	-0.413451	0.566011	0.194721	GGB79734_SGB15291	0.44561	0.889564	0.306031	Intestinimonas_massiliensis	0.321543	0.570974	0.196428	Collinsella_SGB4121	0.37057	0.895813	0.308181	GGB3109_SGB4119	-0.279578	0.533224	0.183441	Parabacteroides_faecis	0.347323	0.756527	0.260263	Clostridium_sp_AF34_10BH	0.737993	0.488121	0.167925	Haemophilus_parainfluenzae	-0.463163	0.897422	0.308734
Roseburia_hominis	0.757968	0.566011	0.196371	Clostridium_sp_AM42_4	0.263001	0.889564	0.308624	Lachnospira_eligens	0.755673	0.575222	0.199567	Clostridium_symbiosum	-0.565357	0.895813	0.310792	Romboutsia_timonensis	-0.528715	0.535028	0.185622	Blautia_caecimuris	-0.637388	0.762931	0.26469	Parabacteroides_distasonis	0.436161	0.490405	0.170141	Dielma_fastidiosa	0.380465	0.897422	0.311351
Anaerotruncus_rubiinfantis	0.297021	0.566011	0.198021	GGB2848_SGB3813	-0.281856	0.889564	0.311218	Massilimicrobiota_timonensis	-0.402837	0.575903	0.201482	Veillonella_dispar	-0.431854	0.895813	0.313404	Clostridium_leptum	-0.702268	0.546499	0.191195	Fusobacterium_ulcerans	0.302399	0.763467	0.267102	Alistipes_indistinctus	0.63668	0.490405	0.17157	Blautia_massiliensis	0.476771	0.897422	0.313967
GGB2987_SGB3969	-0.303853	0.566011	0.199672	Candidatus_Pararuminococcus_gallinarum	0.360117	0.889564	0.313811	Eubacteriaceae_bacterium_Marseille_Q4139	-0.51473	0.579826	0.204545	Phascolarctobacterium_faecium	0.389566	0.895813	0.316016	Clostridiales_Family_XIII_bacterium_BX16	-0.39184	0.56709	0.200052	Clostridium_SGB4750	0.474677	0.768518	0.27111	Ruminococcaceae_bacterium_AM28_23LB	0.458917	0.493756	0.174182	GGB3109_SGB4119	-0.317486	0.897422	0.316583
Clostridium_saudiense	-0.660154	0.573129	0.203854	Murimonas_intestini	-0.335132	0.889564	0.316405	Holdemania_massiliensis	0.387168	0.582508	0.20719	Bifidobacterium_bifidum	-0.326653	0.895813	0.318627	Dysosmobacter_sp_NSJ_60	-0.598653	0.56709	0.201706	GGB32387_SGB47381	-0.298169	0.768518	0.273351	Roseburia_inulinivorans	0.621449	0.500956	0.178183	Fenollaria_massiliensis	-0.332289	0.897422	0.3192
Clostridiales_Family_XIII_bacterium_BX16	0.341176	0.582293	0.208811	Veillonella_atypica	-0.446428	0.889564	0.318998	Clostridium_fessum	0.418235	0.585452	0.209944	Ruminococcus_lactaris	0.353828	0.895813	0.321239	Veillonella_dispar	-0.458772	0.57144	0.204919	Fenollaria_massiliensis	0.294353	0.768518	0.275591	Candidatus_Allochristensenella_caecavium	0.463184	0.505764	0.181367	Lactonifactor_sp_BIOML_A6	-0.464662	0.897422	0.321816
Longicatena_caecimuris	-0.524225	0.584498	0.211305	Clostridium_sp_1001270H_150608_G6	0.311796	0.889564	0.321592	Streptococcus_australis	0.284455	0.591008	0.213659	Anaerobutyricum_soehngenii	0.54777	0.895813	0.323851	Adlercreutzia_equolifaciens	-0.576902	0.57144	0.206585	Butyricimonas_virosa	0.42276	0.768518	0.277832	GGB58233_SGB79883	0.474548	0.505764	0.182842	Blautia_hansenii	-0.586779	0.897422	0.324433
Alistipes_sp_AF17_16	0.426381	0.589274	0.21475	Christensenella_minuta	0.293887	0.889564	0.324185	Roseburia_faecis	0.68248	0.596973	0.217556	Veillonella_rogosae	0.279228	0.895813	0.326462	Clostridium_sp_AF27_2AA	-0.468668	0.579735	0.211274	Waltera_intestinalis	0.675825	0.771141	0.281028	Clostridiaceae_bacterium_OM02_2AC	-0.347438	0.506193	0.184473	Actinomyces_sp_ICM47	0.264437	0.897422	0.327049
Coprococcus_comes	0.403217	0.595736	0.218842	Ruminococcus_gnavus	-0.421471	0.892302	0.327785	GGB2980_SGB3962	0.376895	0.597074	0.219333	Merdimonas_faecis	-0.417964	0.895813	0.329074	Eubacterium_ventriosum	-0.551435	0.582897	0.214125	Streptococcus_salivarius	0.277835	0.771668	0.28347	Parabacteroides_merdae	-0.641727	0.508855	0.186926	GGB2998_SGB3988	-0.18638	0.897422	0.329665
Streptococcus_salivarius	0.307044	0.596385	0.220819	Clostridiales_bacterium	0.454682	0.892302	0.330386	Clostridium_sp_AF20_17LB	0.50012	0.597074	0.221074	Parabacteroides_goldsteinii	0.541829	0.895813	0.331686	Roseburia_hominis	-0.744681	0.582897	0.215825	Lachnospiraceae_bacterium_AM48_27BH	0.408674	0.771668	0.28572	GGB3534_SGB4722	-0.430733	0.508973	0.188453	Clostridium_methylpentosum	0.30437	0.897422	0.332282
Tyzzerella_nexilis	-0.618228	0.608513	0.227083	Tyzzerella_nexilis	0.439152	0.892302	0.332988	Christensenella_minuta	-0.277439	0.597141	0.22284	Anaerotruncus_colihominis	0.507959	0.895813	0.334298	GGB51441_SGB71759	-0.321679	0.582897	0.217524	GGB3538_SGB4728	-0.42474	0.773091	0.288501	Alistipes_finegoldii	0.485544	0.50979	0.190242	GGB9619_SGB15067	0.471752	0.897422	0.334898
Ruminococcus_SGB4421	0.318354	0.610716	0.229686	Dysosmobacter_welbionis	0.234855	0.892302	0.335589	Faecalibacterium_SGB15346	0.665077	0.60182	0.226341	Christensenellaceae_bacterium_NSJ_44	0.300477	0.895813	0.336909	Coprobacillus_cateniformis	0.565741	0.586102	0.220429	Methylobacterium_SGB15164	-0.239819	0.7733	0.290833	GGB3510_SGB4687	-0.231598	0.510431	0.19197	GGB51959_SGB72479	0.415117	0.897422	0.337514
Candidatus_Avimonas_narfia	-0.413401	0.610716	0.231467	Dialister_hominis	0.347301	0.892302	0.33819	GGB80011_SGB15265	0.454261	0.604008	0.228924	Candidatus_Allochristensenella_caecavium	0.271987	0.895813	0.339521	Angelakisella_massiliensis	-0.326933	0.594511	0.225325	GGB9453_SGB14845	-0.579702	0.787939	0.298636	GGB3000_SGB3991	0.19028	0.512664	0.194304	Faecalibacterium_SGB15346	0.582923	0.897554	0.340181
GGB3534_SGB4722	-0.393014	0.610716	0.233247	Lachnospiraceae_bacterium_Marseille_Q4251	0.380721	0.892302	0.340792	GGB2982_SGB3964	0.430714	0.604008	0.230685	Lawsonibacter_asaccharolyticus	0.502914	0.895813	0.342133	GGB9770_SGB15390	-0.290924	0.598459	0.228566	GGB3034_SGB4030	-0.288731	0.787939	0.300933	Blautia_massiliensis	0.464359	0.533006	0.203568	Agathobaculum_butyriciproducens	0.414423	0.897554	0.342798
Granulicatella_SGB8255	-0.317143	0.610716	0.235028	Clostridium_leptum	0.508728	0.892302	0.343393	Faecalibacterium_prausnitzii	0.347971	0.61742	0.237608	Massilioclostridium_coli	-0.20611	0.895813	0.344744	Eubacterium_siraeum	-0.345696	0.603679	0.23232	Eubacterium_ramulus	0.489752	0.790072	0.304051	GGB9614_SGB15049	0.413946	0.534496	0.205695	GGB58158_SGB79798	0.355381	0.897554	0.345414
Phascolarctobacterium_faecium	0.62565	0.616084	0.23889	Lacrimispora_celerecrescens	0.459834	0.892302	0.345995	Dielma_fastidiosa	0.330642	0.622146	0.24124	GGB3005_SGB3996	0.187208	0.895813	0.347356	Veillonella_atypica	-0.436486	0.604143	0.23426	Veillonella_parvula	0.539076	0.790072	0.306354	Alistipes_sp_AF17_16	0.428202	0.538725	0.208893	Ruminococcus_lactaris	-0.370762	0.897554	0.348031
Merdimonas_faecis	-0.374295	0.619072	0.241853	GGB9699_SGB15216	0.478589	0.892302	0.348596	Streptococcus_SGB14888	-0.24164	0.626821	0.24488	Desulfovibrio_SGB5077	-0.316667	0.895813	0.349968	Enterocloster_clostridioformis	0.472893	0.608432	0.237697	Candidatus_Allochristensenella_caecavium	-0.414586	0.790072	0.308658	Coprococcus_catus	0.226836	0.545854	0.213249	GGB3034_SGB4030	0.27462	0.897554	0.350648
Blautia_glucerasea	0.449332	0.622347	0.244947	Lachnospiraceae_bacterium	0.729087	0.892302	0.351198	Alistipes_onderdonkii	0.472597	0.629035	0.247579	Clostridium_methylpentosum	-0.23976	0.895813	0.352579	Ruminococcus_bicirculans	-0.696782	0.608432	0.23947	GGB3444_SGB4594	-0.455286	0.792807	0.312038	Candidatus_Pararuminococcus_gallinarum	0.468701	0.545854	0.21484	Catenibacillus_scindens	0.45183	0.897554	0.353265
Bifidobacterium_bifidum	-0.607428	0.627108	0.248649	Streptococcus_sanguinis	-0.419525	0.892302	0.353799	Bacteroides_eggerthii	-0.306503	0.64679	0.256453	Parabacteroides_gordonii	0.238483	0.8977	0.355939	Faecalibacillus_intestinalis	-0.487959	0.616532	0.244456	Phocaeicola_vulgatus	-0.728863	0.800381	0.317352	Eubacteriaceae_bacterium	0.491114	0.565719	0.224308	Turicibacter_sanguinis	0.328175	0.897554	0.355882
GGB3000_SGB3991	-0.22675	0.627108	0.250478	Merdimonas_faecis	-0.374976	0.892302	0.356401	Ruminococcus_lactaris	0.321845	0.650845	0.259958	GGB2982_SGB3964	0.184723	0.8977	0.358556	Bifidobacterium_dentium	0.298222	0.61857	0.247067	Faecalibacterium_prausnitzii	-0.220362	0.806063	0.321955	Actinomyces_oris	-0.264145	0.570928	0.228038	Eubacterium_callanderi	0.266191	0.897554	0.358498
Parabacteroides_faecis	-0.320303	0.629248	0.253167	Emergencia_timonensis	0.244985	0.892302	0.359002	Roseburia_inulinivorans	0.510943	0.651714	0.262206	Lacrimispora_celerecrescens	0.432475	0.90235	0.363045	Clostridium_sp_AT4	-0.573239	0.621753	0.250151	Oscillibacter_sp_ER4	0.368646	0.811404	0.326454	Massilimicrobiota_timonensis	-0.406478	0.57266	0.2304	Massiliimalia_timonensis	0.387453	0.897554	0.361115
Enterocloster_asparagiformis	0.449396	0.645102	0.261426	Anaerotruncus_colihominis	0.458484	0.892302	0.361604	Streptococcus_sanguinis	-0.389763	0.651752	0.264121	GGB9699_SGB15216	0.438883	0.909273	0.368481	Clostridium_sp_AF20_17LB	-0.428393	0.622488	0.252262	Faecalicatena_contorta	-0.482968	0.814292	0.32999	Faecalibacillus_intestinalis	0.431455	0.581484	0.235645	Enterocloster_lavalensis	0.400352	0.897554	0.363732
Lachnospira_eligens	0.661511	0.645102	0.263307	Streptococcus_SGB14888	-0.283599	0.892302	0.364205	Clostridium_spiroforme	-0.491231	0.656049	0.267775	Dysosmobacter_sp_BX15	0.29675	0.910658	0.371697	Eisenbergiella_tayi	0.605611	0.626724	0.255806	Ruminococcus_torques	-0.376689	0.822169	0.335579	Clostridium_sp_1001270J_160509_D11	0.281848	0.582586	0.23779	Bacteroides_cellulosilyticus	0.415819	0.913377	0.372807
GGB3538_SGB4728	-0.321915	0.645102	0.265188	GGB9531_SGB14932	0.403642	0.892302	0.366807	GGB58158_SGB79798	0.295449	0.656049	0.269688	Romboutsia_timonensis	0.370377	0.910658	0.374352	GGB9758_SGB15368	-0.327994	0.626724	0.257633	Mediterraneibacter_glycyrrhizinilyticus	0.536738	0.822169	0.337976	Eubacterium_siraeum	0.336099	0.585787	0.240805	Ruthenibacterium_lactatiformans	0.316687	0.914346	0.375868
Ruminococcus_sp_AF13_28	0.591134	0.648155	0.268332	Christensenella_hongkongensis	0.4096	0.892302	0.369408	Anaerobutyricum_hallii	0.468466	0.656049	0.271601	GGB3538_SGB4728	-0.311094	0.910658	0.377007	Clostridium_symbiosum	0.544393	0.628155	0.260053	Lachnospira_eligens	-0.66148	0.822169	0.340373	Mogibacterium_diversum	-0.18765	0.588372	0.243583	Candidatus_Pseudoruminococcus_merdavium	0.229615	0.914346	0.378534
GGB2980_SGB3962	0.371308	0.648155	0.270222	Clostridiaceae_bacterium_OM02_2AC	-0.278047	0.892302	0.372009	Lachnospiraceae_bacterium_BX3	0.312328	0.656049	0.273513	Eisenbergiella_sp_OF01_20	0.312799	0.910658	0.379662	Alistipes_putredinis	-0.666654	0.628155	0.261884	Hydrogeniiclostidium_mannosilyticum	-0.439665	0.822169	0.34277	Candidatus_Avimonas_narfia	0.397304	0.589056	0.245583	Bacteroides_ovatus	0.581575	0.915788	0.381801
Drancourtella_sp_An57	-0.327875	0.650085	0.272922	Eubacterium_callanderi	0.268394	0.892302	0.374611	Clostridium_sp_AM42_4	0.172246	0.656049	0.275426	Haemophilus_parainfluenzae	-0.41849	0.91446	0.383913	GGB9765_SGB15382	-0.282553	0.628155	0.263715	Turicibacter_bilis	0.431333	0.822169	0.345167	Intestinimonas_massiliensis	0.290419	0.596302	0.250343	Phocea_massiliensis	0.323285	0.915788	0.384471
Olsenella_sp_AF16_14LB	-0.278496	0.654399	0.276641	Massilioclostridium_coli	0.20185	0.892302	0.377212	Ruminococcus_SGB4421	0.27273	0.656049	0.277338	Allisonella_histaminiformans	-0.219532	0.91446	0.386579	GGB9480_SGB14874	-0.468385	0.638792	0.270043	Coprococcus_eutactus	-0.312354	0.822169	0.347564	Streptococcus_parasanguinis	-0.474445	0.604254	0.255443	Anaerotruncus_colihominis	0.472389	0.915788	0.38714
Coprobacillus_cateniformis	-0.507063	0.656298	0.279357	Clostridia_bacterium	0.320157	0.892302	0.379814	Candidatus_Pararuminococcus_gallinarum	0.387685	0.656049	0.279251	Eisenbergiella_tayi	0.469621	0.918252	0.390859	Intestinibacter_bartlettii	0.390073	0.639202	0.27208	Streptococcus_SGB14888	0.313226	0.822169	0.349961	GGB80011_SGB15265	0.422983	0.607316	0.258508	GGB55957_SGB77276	-0.383494	0.91877	0.39108
Odoribacter_splanchnicus	0.306708	0.661231	0.283385	Fusobacterium_varium	-0.383863	0.892302	0.382415	GGB3005_SGB3996	-0.297134	0.656049	0.281164	Longicatena_caecimuris	-0.291921	0.921765	0.395042	Clostridium_sp_Marseille_P3244	-0.259848	0.65133	0.279141	Lacrimispora_saccharolytica	-0.492158	0.822169	0.352358	Intestinimonas_butyriciproducens	0.376252	0.610743	0.261747	Clostridium_butyricum	-0.393108	0.91877	0.393758
Dysosmobacter_sp_NSJ_60	0.424337	0.661377	0.285376	Lacrimispora_saccharolytica	0.494628	0.892302	0.385017	GGB45497_SGB63169	-0.208845	0.656049	0.283077	Faecalicatena_contorta	0.429176	0.921765	0.397729	Streptococcus_parasanguinis	-0.445041	0.662731	0.28596	GGB51441_SGB71759	0.285871	0.822169	0.354755	Clostridia_bacterium_UC5_1_1D1	-0.394758	0.612145	0.264133	Lachnospiraceae_bacterium_BX3	0.272113	0.91877	0.396437
Actinomyces_sp_ICM47	-0.274103	0.662334	0.287719	Clostridiaceae_bacterium_Marseille_Q4143	0.261932	0.892302	0.387618	Clostridium_SGB6179	-0.492092	0.656049	0.284989	Anaerotruncus_rubiinfantis	0.220749	0.921765	0.400417	Lawsonibacter_asaccharolyticus	-0.532538	0.670769	0.291384	Mesosutterella_multiformis	0.448365	0.822619	0.357348	GGB2982_SGB3964	0.384875	0.612716	0.266165	Clostridium_sp_AF27_2AA	0.313868	0.91877	0.399116
Flavonifractor_plautii	-0.237275	0.662725	0.289822	GGB51959_SGB72479	0.220362	0.892302	0.39022	Erysipelotrichaceae_bacterium_3_1_53	-0.322593	0.656049	0.286902	Angelakisella_massiliensis	0.268586	0.921765	0.403104	Alistipes_communis	-0.3622	0.674312	0.294889	GGB33586_SGB53517	-0.306026	0.823181	0.359992	Ruminococcus_sp_AF13_28	0.439015	0.614507	0.268735	GGB9765_SGB15382	0.200387	0.91877	0.401794
Faecalicatena_fissicatena	0.415595	0.662725	0.291754	Bifidobacterium_dentium	-0.27488	0.892302	0.392821	GGB9619_SGB15067	0.321045	0.656049	0.288815	Alistipes_sp_AF17_16	0.256325	0.921765	0.405791	Enterocloster_lavalensis	0.378556	0.674312	0.296855	GGB3363_SGB4447	-0.365501	0.823181	0.362392	Clostridium_sp_AF36_4	0.302492	0.626036	0.275602	Desulfovibrio_SGB5076	0.448619	0.91877	0.404473
Bacteroides_stercoris	-0.3587	0.666407	0.295318	Blautia_massiliensis	0.422291	0.893298	0.395864	Streptococcus_mitis	-0.189147	0.656049	0.290727	Clostridiaceae_bacterium_Marseille_Q4143	0.233214	0.921765	0.408479	Murimonas_intestini	0.424027	0.674764	0.299021	Anaerotignum_lactatifermentans	0.314279	0.825073	0.36563	Lachnospira_pectinoschiza	0.376695	0.628942	0.278715	Candidatus_Schneewindia_gallinarum	0.347176	0.91877	0.407151
Bacteroides_xylanisolvens	0.585129	0.671896	0.299709	Anaeromassilibacillus_sp_An250	0.402753	0.897008	0.400123	Enterocloster_aldenensis	-0.473434	0.664232	0.29629	Phocaeicola_massiliensis	-0.319701	0.922273	0.411393	Hydrogeniiclostidium_mannosilyticum	-0.363764	0.680852	0.303704	Fusobacterium_varium	0.367192	0.825073	0.368036	Lawsonibacter_asaccharolyticus	0.466502	0.631243	0.281575	Gordonibacter_urolithinfaciens	0.221416	0.91877	0.40983
Luxibacter_massiliensis	0.233112	0.671896	0.301667	GGB51441_SGB71759	0.272905	0.897008	0.402738	GGB3510_SGB4687	0.227234	0.664232	0.298226	Bilophila_wadsworthia	0.228247	0.922273	0.414082	Streptococcus_mutans	-0.24772	0.684664	0.3074	Veillonella_dispar	0.411727	0.828953	0.372183	GGB9501_SGB14898	0.240602	0.638776	0.286798	Megasphaera_sp_NM10	-0.391271	0.91877	0.412509
Clostridium_sp_AM49_4BH	0.358675	0.676929	0.305901	Eubacterium_sp_AF16_48	0.305612	0.897008	0.405354	GGB9614_SGB15049	0.334017	0.66572	0.300836	Clostridiaceae_bacterium_AF18_31LB	0.293925	0.922273	0.416771	Gordonibacter_urolithinfaciens	0.25225	0.688627	0.311187	GGB3109_SGB4119	0.235411	0.828953	0.3746	Phocaeicola_dorei	0.698061	0.641155	0.289735	Eubacterium_sp_AF16_48	0.34663	0.91877	0.415187
Harryflintia_acetispora	0.212106	0.677839	0.308288	GGB55957_SGB77276	-0.374373	0.899631	0.409162	Phocea_massiliensis	-0.466532	0.669097	0.304312	Coprococcus_eutactus	0.264202	0.922273	0.419459	Eubacteriaceae_bacterium_Marseille_Q4139	0.318002	0.694252	0.315753	Eisenbergiella_sp_OF01_20	-0.283706	0.828953	0.377017	Flavonifractor_plautii	-0.215564	0.641186	0.291618	GGB3818_SGB5183	0.224891	0.91877	0.417866
Veillonella_parvula	-0.538508	0.678095	0.310382	GGB2987_SGB3969	-0.217996	0.905435	0.414441	Clostridium_leptum	-0.545327	0.669097	0.306263	Roseburia_hominis	0.422528	0.922999	0.422481	Blautia_producta	0.505206	0.698582	0.319759	Turicibacter_sanguinis	-0.276434	0.828964	0.379439	Holdemania_filiformis	0.364141	0.641186	0.293488	Eubacterium_siraeum	0.339537	0.921585	0.421833
Massiliimalia_timonensis	-0.295046	0.684037	0.315096	Clostridium_methylpentosum	-0.19601	0.905435	0.417081	Dysosmobacter_sp_BX15	0.334695	0.669097	0.308214	Roseburia_intestinalis	0.47671	0.922999	0.425172	Clostridium_sp_D5	0.300034	0.698582	0.321796	Roseburia_inulinivorans	0.463356	0.829047	0.381894	Lactonifactor_sp_BIOML_A6	0.47059	0.641186	0.295357	Anaeromassilibacillus_sp_An250	0.425735	0.922418	0.424904
Parabacteroides_distasonis	0.311884	0.685627	0.317827	GGB33512_SGB15201	-0.221316	0.909047	0.421395	Hydrogeniiclostidium_mannosilyticum	0.354608	0.669097	0.310165	Pseudoflavonifractor_sp_An184	-0.327739	0.923802	0.428235	Clostridia_bacterium_UC5_1_1C12	0.281153	0.69911	0.324077	Lachnotalea_sp_AF33_28	-0.316994	0.829047	0.384311	Lachnoclostridium_sp_An131	0.260493	0.642436	0.297806	GGB51647_SGB4348	0.557623	0.923266	0.427986
Neobittarella_massiliensis	0.356439	0.698883	0.32601	Clostridium_sp_AM22_11AC	0.51918	0.910442	0.424696	GGB33586_SGB53517	0.389219	0.669097	0.312115	Christensenellaceae_bacterium_NSJ_63	0.358009	0.923802	0.430928	Actinomyces_graevenitzii	-0.206227	0.69911	0.326116	Streptococcus_parasanguinis	0.40793	0.831742	0.387985	Peptoniphilus_lacrimalis	-0.220734	0.642436	0.299679	Phocaeicola_vulgatus	0.576319	0.926061	0.431982
Anaerobutyricum_hallii	0.44583	0.699848	0.3285	Lacrimispora_amygdalina	-0.366241	0.910442	0.42735	Fusobacterium_ulcerans	-0.399051	0.669469	0.31424	Blautia_massiliensis	0.342948	0.923815	0.433627	GGB45497_SGB63169	-0.174464	0.703548	0.330237	Eubacteriaceae_bacterium	-0.485189	0.832849	0.390929	Parabacteroides_goldsteinii	0.480858	0.652739	0.306388	Eubacterium_ventriosum	-0.429491	0.926061	0.434682
Coprococcus_catus	0.186578	0.702973	0.332016	Erysipelatoclostridium_ramosum	-0.417922	0.910442	0.430005	Lachnoclostridium_sp_An131	0.243611	0.671413	0.317111	Faecalibacterium_prausnitzii	0.135244	0.926066	0.437384	GGB3000_SGB3991	-0.185236	0.709539	0.335117	Clostridiales_Family_XIII_bacterium_BX16	-0.279782	0.832849	0.393357	GGB3444_SGB4594	0.413646	0.65722	0.310407	Butyricicoccus_sp_AM29_23AC	-0.205838	0.926061	0.437381
Holdemania_massiliensis	0.385919	0.704191	0.334645	Longicatena_caecimuris	-0.260993	0.910442	0.432659	Clostridiales_bacterium	-0.472893	0.674853	0.320703	Bacteroides_caccae	0.417245	0.926066	0.440084	Clostridiales_bacterium_1_7_47FAA	-0.439701	0.713661	0.339145	Blautia_sp_Marseille_P3087	0.270456	0.832849	0.395786	Blautia_hansenii	-0.480819	0.65722	0.312323	Roseburia_faecis	-0.456602	0.926061	0.440081
Allisonella_histaminiformans	0.192013	0.704191	0.336698	GGB51510_SGB71883	-0.277674	0.910442	0.435313	Phascolarctobacterium_faecium	-0.56449	0.674853	0.32267	Sellimonas_intestinalis	0.358743	0.926066	0.442784	Enterocloster_asparagiformis	0.378697	0.713661	0.341226	GGB9453_SGB14844	-0.333559	0.832849	0.398214	GGB3034_SGB4030	-0.210132	0.658017	0.31462	GGB58233_SGB79883	0.31937	0.926061	0.442781
Bacteroides_cellulosilyticus	0.469792	0.704191	0.338751	Clostridium_sp_AF34_10BH	0.393486	0.910442	0.437968	Allisonella_histaminiformans	0.201043	0.674853	0.324638	Bacteroides_nordii	0.502904	0.926066	0.445484	GGB3818_SGB5183	-0.257195	0.715847	0.344358	Anaerotruncus_colihominis	-0.438532	0.832849	0.400642	GGB51441_SGB71759	0.235388	0.658017	0.316539	GGB2987_SGB3969	-0.236057	0.926061	0.445481
Candidatus_Pseudoruminococcus_merdavium	0.165394	0.711307	0.344248	Parasutterella_excrementihominis	0.496606	0.910442	0.440622	Butyricicoccus_sp_AM29_23AC	0.33167	0.674853	0.326605	Anaerotignum_lactatifermentans	0.257919	0.926066	0.448184	Ruminococcus_gnavus	0.339745	0.724787	0.350772	GGB33512_SGB15201	0.364295	0.832849	0.40307	Gemmiger_formicilis	0.460466	0.661261	0.320027	Alistipes_sp_AF17_16	0.268588	0.926061	0.448181
Oscillibacter_sp_ER4	0.345088	0.712394	0.346851	Clostridium_sp_AF27_2AA	0.28002	0.910442	0.443276	Enterococcus_avium	-0.304049	0.674853	0.328573	Ruthenibacterium_lactatiformans	0.259176	0.926066	0.450884	Bacteroides_intestinalis	0.451439	0.728374	0.354631	Clostridia_bacterium_UC5_1_1D1	-0.360565	0.832849	0.405498	Roseburia_hominis	0.4532	0.661261	0.321955	Clostridiaceae_bacterium_OM02_2AC	-0.21522	0.926061	0.450881
Eubacterium_ramulus	0.363321	0.715425	0.350412	Bacteroides_cellulosilyticus	-0.295494	0.910442	0.445931	Rheinheimera_SGB14999	0.381875	0.676353	0.331275	Parasutterella_excrementihominis	0.437922	0.926066	0.453584	Clostridiaceae_bacterium_AF18_31LB	-0.435929	0.728374	0.356754	Massiliimalia_timonensis	-0.336715	0.832849	0.407926	Rheinheimera_SGB14999	0.349244	0.663877	0.325164	Erysipelotrichaceae_bacterium_3_1_53	0.193828	0.926061	0.453581
Angelakisella_massiliensis	0.243367	0.715425	0.352498	Veillonella_rogosae	0.405069	0.910442	0.448585	Desulfovibrio_SGB5076	-0.309022	0.677279	0.333703	Gemmiger_formicilis	-0.397403	0.926066	0.456283	Lachnoclostridium_sp_An138	-0.352193	0.728374	0.358878	Actinomyces_sp_ICM58	0.227947	0.832849	0.410354	Lachnospiraceae_bacterium_NSJ_29	-0.30924	0.664763	0.327536	Streptococcus_salivarius	-0.1968	0.929045	0.457751
Sanguibacter_SGB15121	0.404114	0.720226	0.356963	GGB9453_SGB14844	-0.164398	0.910442	0.451239	Ruminococcaceae_bacterium_AM28_23LB	0.333366	0.677279	0.335678	Dorea_longicatena	0.214261	0.926066	0.458983	Veillonella_rogosae	0.420679	0.734635	0.364105	Bilophila_wadsworthia	-0.20658	0.840843	0.416744	Blautia_obeum	0.411341	0.664763	0.329474	Christensenellaceae_bacterium_NSJ_44	0.25572	0.929045	0.46046
Oscillibacter_valericigenes	-0.257881	0.72221	0.360052	GGB3538_SGB4728	-0.298684	0.910442	0.453894	Odoribacter_splanchnicus	0.286503	0.68254	0.340275	Alistipes_shahii	0.304805	0.926066	0.461683	Bacteroides_cellulosilyticus	-0.369999	0.742411	0.370123	Catenibacillus_scindens	-0.271194	0.840843	0.419196	GGB14025_SGB14906	0.307529	0.664763	0.331412	Clostridium_sp_AF36_4	0.281296	0.929045	0.463168
Phocaeicola_plebeius	-0.19803	0.72221	0.362158	Oscillospiraceae_bacterium_NSJ_64	0.207621	0.910442	0.456548	Olsenella_sp_AF16_14LB	-0.251435	0.68254	0.342265	Waltera_intestinalis	0.464716	0.926066	0.464383	Streptococcus_australis	0.228494	0.742411	0.372288	GGB9699_SGB15216	-0.420755	0.84179	0.422122	Streptococcus_anginosus	-0.178486	0.664763	0.33335	Pseudoflavonifractor_capillosus	0.246332	0.929045	0.465877
Enterocloster_citroniae	0.313367	0.724632	0.365485	Streptococcus_mitis	-0.164574	0.910442	0.459202	GGB9186_SGB14125	0.198391	0.68254	0.344255	GGB9719_SGB15272	0.305686	0.926066	0.467083	Collinsella_SGB14861	-0.236949	0.742411	0.374452	GGB2653_SGB3574	-0.365709	0.84179	0.424576	GGB3363_SGB4448	0.262623	0.664763	0.335288	Streptococcus_mitis	-0.157903	0.931925	0.470038
Evtepia_gabavorous	0.376736	0.724632	0.367597	GGB2982_SGB3964	-0.160566	0.910442	0.461857	Eubacteriaceae_bacterium	0.386395	0.682586	0.346268	Streptococcus_australis	-0.189391	0.926066	0.469783	Odoribacter_splanchnicus	-0.272971	0.745372	0.378119	GGB9480_SGB14874	-0.322184	0.843327	0.42781	Phascolarctobacterium_faecium	0.547886	0.664891	0.337292	Enterocloster_bolteae	0.27763	0.933194	0.473399
Alistipes_onderdonkii	0.398568	0.724632	0.36971	Clostridiaceae_bacterium_AF18_31LB	0.271076	0.911581	0.465092	GGB3444_SGB4594	0.354228	0.684074	0.349017	Blautia_hansenii	-0.389363	0.926066	0.472483	Holdemania_massiliensis	-0.330823	0.745372	0.380292	Dysosmobacter_sp_NSJ_60	-0.407829	0.843327	0.430269	Dysosmobacter_sp_NSJ_60	0.42799	0.664891	0.33923	Dorea_longicatena	0.248673	0.933194	0.476119
Bacteroides_ovatus	-0.569547	0.726729	0.372899	Actinomyces_naeslundii	-0.231578	0.913328	0.468646	Blautia_sp_Marseille_P3087	0.236802	0.684074	0.351012	Clostridia_bacterium_UC5_1_1D1	0.292721	0.926066	0.475183	GGB3537_SGB4727	0.301038	0.745372	0.382465	Roseburia_sp_AF02_12	0.228564	0.846446	0.434328	Anaeromassilibacillus_sp_An250	-0.341938	0.672398	0.345021	Clostridium_sp_Marseille_P3244	-0.249527	0.933194	0.47884
Clostridium_sp_AM22_11AC	0.454294	0.726729	0.375018	Veillonella_dispar	-0.339745	0.914666	0.472	Candidatus_Pseudoruminococcus_merdavium	0.162009	0.684074	0.353006	GGB2998_SGB3988	0.1419	0.926066	0.477883	Erysipelotrichaceae_bacterium_3_1_53	0.252853	0.745372	0.384638	Clostridiaceae_bacterium_Marseille_Q4143	0.210389	0.846446	0.436796	GGB3818_SGB5183	0.244364	0.673265	0.347428	Christensenella_hongkongensis	0.282081	0.933194	0.481561
Clostridium_sp_AT4	-0.41996	0.726729	0.377136	Ruminococcus_lactaris	-0.26091	0.914666	0.474667	Parasutterella_excrementihominis	0.574928	0.684497	0.35522	GGB4456_SGB6141	0.190111	0.926066	0.480583	Phocaeicola_vulgatus	-0.652176	0.747924	0.388136	Blautia_wexlerae	-0.152522	0.85275	0.442535	GGB9531_SGB14932	0.228733	0.682475	0.354171	Ruminococcus_callidus	0.181626	0.933194	0.484281
Bacteroides_uniformis	0.326762	0.726729	0.379255	Megamonas_funiformis	0.337931	0.914666	0.477333	Mogibacterium_sp_BX12	-0.384393	0.692751	0.361523	Fusobacterium_varium	-0.27652	0.926066	0.483282	Clostridium_sp_AF34_10BH	-0.436785	0.747924	0.390316	Veillonella_rogosae	0.376849	0.85275	0.445021	Clostridiaceae_bacterium_AF18_31LB	0.417309	0.682629	0.356241	Candidatus_Cibionibacter_quicibialis	0.508483	0.935478	0.488194
Streptococcus_thermophilus	-0.247699	0.726729	0.381374	Clostridium_symbiosum	-0.416796	0.915609	0.480494	GGB55957_SGB77276	-0.304003	0.700428	0.367571	Enterobacter_roggenkampii	-0.230864	0.926066	0.485982	Coprococcus_catus	-0.151382	0.747924	0.392497	Alistipes_finegoldii	-0.317937	0.85506	0.44872	Faecalicatena_fissicatena	0.354806	0.688307	0.361211	GGB33512_SGB15201	0.313643	0.936873	0.491654
Desulfovibrio_SGB5076	-0.260033	0.726729	0.383493	Rheinheimera_SGB14999	0.292119	0.915609	0.483164	Bacteroides_uniformis	0.339928	0.700428	0.369613	Lacrimispora_saccharolytica	-0.384973	0.926066	0.488682	Clostridium_saudiense	-0.46435	0.747924	0.394677	Actinomyces_naeslundii	-0.246778	0.857421	0.452458	Coprococcus_eutactus	0.355397	0.69001	0.364116	Clostridium_scindens	0.370895	0.937752	0.494849
Eubacterium_callanderi	0.233339	0.726729	0.385611	Anaerostipes_caccae	-0.250129	0.915609	0.485833	Bacteroides_fragilis	-0.448132	0.700428	0.371656	Eubacterium_siraeum	0.330854	0.926066	0.491382	Anaerotruncus_colihominis	0.411105	0.747924	0.396858	Actinomyces_sp_ICM47	0.158757	0.860306	0.456489	Streptococcus_mutans	-0.275593	0.691531	0.366935	Oscillibacter_valericigenes	0.229598	0.940065	0.49881
Intestinimonas_massiliensis	0.209514	0.726729	0.38773	Butyricicoccus_sp_AM29_23AC	0.17096	0.915609	0.488503	Roseburia_intestinalis	0.505	0.700428	0.373698	GGB9619_SGB15067	0.340894	0.926066	0.494082	Ruminococcus_torques	-0.36907	0.755329	0.402989	GGB80011_SGB15265	0.280449	0.860639	0.459175	GGB3538_SGB4728	-0.307861	0.70066	0.373822	GGB3746_SGB5089	0.466147	0.940065	0.501551
Clostridium_sp_D5	-0.270601	0.726729	0.389849	Blautia_SGB4815	-0.245008	0.915609	0.491172	Collinsella_aerofaciens	0.458045	0.70226	0.376723	Butyricimonas_virosa	0.272707	0.926066	0.496782	Bifidobacterium_longum	0.199194	0.760504	0.407967	Blautia_hydrogenotrophica	0.26942	0.860639	0.461684	Pseudoflavonifractor_capillosus	0.227773	0.702572	0.37689	Clostridium_SGB6179	-0.31582	0.940065	0.504291
GGB9501_SGB14898	0.200961	0.749107	0.404037	Akkermansia_muciniphila	0.507299	0.915609	0.493841	Blautia_massiliensis	0.257849	0.70226	0.37877	Bacteroides_finegoldii	-0.427673	0.926066	0.499482	Actinomyces_sp_ICM58	0.135239	0.760504	0.410184	Sellimonas_intestinalis	-0.340791	0.862627	0.465265	Eisenbergiella_sp_OF01_20	-0.281804	0.705248	0.380381	Bacteroides_intestinalis	0.35002	0.946843	0.510688
Candidatus_Allochristensenella_caecavium	0.279389	0.749107	0.406221	Alistipes_communis	0.238956	0.915609	0.496511	Veillonella_parvula	-0.457086	0.70226	0.380817	Clostridium_sp_chh4_2	0.242494	0.926066	0.502182	Bacteroides_thetaiotaomicron	-0.268378	0.761178	0.412767	Hydrogenoanaerobacterium_saccharovorans	-0.234445	0.862627	0.46778	Clostridium_sp_AF20_17LB	0.352516	0.706138	0.38292	Bifidobacterium_bifidum	-0.234769	0.946843	0.513448
GGB9619_SGB15067	0.268437	0.749107	0.408405	Firmicutes_GGB51647_SGB4348	0.324098	0.915609	0.49918	Lachnoclostridium_phocaeense	-0.183557	0.70226	0.382865	Bifidobacterium_dentium	-0.188994	0.926066	0.504882	TM7_phylum_sp_oral_taxon_352	-0.126154	0.761178	0.414986	Ruminococcus_bicirculans	0.433551	0.862627	0.470295	GGB9758_SGB15368	0.229076	0.723097	0.394225	GGB9453_SGB14845	0.382411	0.946843	0.516209
Adlercreutzia_equolifaciens	-0.305007	0.750073	0.411119	Fournierella_massiliensis	-0.235732	0.915609	0.50185	Anaerobutyricum_soehngenii	0.446395	0.712018	0.390261	Streptococcus_parasanguinis	-0.30669	0.931457	0.510536	GGB51959_SGB72479	-0.150551	0.761178	0.417205	Streptococcus_gordonii	0.205029	0.863358	0.473211	Actinomyces_graevenitzii	-0.237532	0.728146	0.399101	Streptococcus_SGB14888	-0.242278	0.946843	0.518969
Klebsiella_pneumoniae	0.281619	0.750073	0.413306	Bacteroides_ovatus	-0.400621	0.91932	0.506564	GGB9699_SGB15216	0.512842	0.712189	0.392431	GGB58158_SGB79798	0.178386	0.931457	0.513252	Anaerotignum_lactatifermentans	0.284716	0.762698	0.420262	Blautia_producta	0.338065	0.864163	0.476172	Lachnospiraceae_bacterium_Marseille_Q4251	0.259559	0.730952	0.402769	Actinomyces_SGB17168	0.141853	0.946843	0.52173
Bacteroides_thetaiotaomicron	-0.271816	0.750104	0.41551	Bacteroides_xylanisolvens	-0.398763	0.91932	0.509244	Lachnospira_pectinoschiza	0.311988	0.716108	0.396678	Coprococcus_catus	0.186284	0.931457	0.515967	Bifidobacterium_pseudocatenulatum	0.376692	0.767753	0.425286	Clostridiales_bacterium_1_7_47FAA	-0.276855	0.864163	0.478691	Turicibacter_bilis	-0.331156	0.731943	0.405449	Lachnospiraceae_bacterium_AM48_27BH	0.270863	0.946895	0.524519
Butyricimonas_paravirosa	0.139833	0.753728	0.419715	GGB9770_SGB15390	-0.190872	0.91932	0.511924	Bifidobacterium_bifidum	-0.409147	0.722125	0.402116	Eubacterium_ramulus	0.298527	0.931457	0.518683	GGB9453_SGB14845	-0.312312	0.767753	0.427524	Erysipelatoclostridium_ramosum	-0.369727	0.864163	0.48121	Christensenella_minuta	-0.16611	0.731943	0.407583	Clostridiaceae_bacterium	0.282628	0.947259	0.527483
Acidaminococcus_intestini	-0.212248	0.756361	0.423386	Alistipes_sp_AF17_16	0.138761	0.91932	0.514605	Enterocloster_citroniae	0.333931	0.722579	0.404475	Clostridium_saudiense	0.294662	0.931457	0.521398	GGB9531_SGB14932	-0.212369	0.767753	0.429763	Intestinibacter_bartlettii	0.256211	0.864163	0.48373	GGB33586_SGB53517	0.293503	0.734599	0.411204	Ruminococcus_torques	0.263884	0.947259	0.530244
Pseudoflavonifractor_sp_An184	0.301396	0.758756	0.426939	Granulicatella_SGB8255	-0.185469	0.91932	0.517285	Bacteroides_intestinalis	0.452883	0.724295	0.407548	Megasphaera_sp_NM10	0.346782	0.931457	0.524114	Parabacteroides_faecis	-0.127168	0.767753	0.432001	Clostridium_spiroforme	-0.290406	0.864163	0.486249	Fusobacterium_varium	0.233792	0.739364	0.416027	Ruminococcus_gnavus	-0.268736	0.947259	0.533006
Lachnoclostridium_sp_An131	0.195313	0.759173	0.429386	GGB3363_SGB4448	0.176212	0.91932	0.519965	Clostridium_sp_Marseille_P3244	-0.177568	0.72714	0.411269	Raoultibacter_timonensis	0.156918	0.931457	0.52683	Longicatena_caecimuris	0.354127	0.768331	0.434566	GGB3537_SGB4727	-0.234204	0.864163	0.488769	GGB52130_SGB14966	-0.0959727	0.739364	0.418182	Clostridiales_bacterium	0.269636	0.947259	0.535768
GGB4456_SGB6141	0.227855	0.759302	0.431673	Clostridiaceae_bacterium_Marseille_Q3526	-0.196635	0.920626	0.523388	Catenibacillus_scindens	-0.250825	0.730905	0.415529	Ruminococcus_callidus	-0.138215	0.931457	0.529545	Alistipes_finegoldii	-0.407429	0.768331	0.436806	Catenibacterium_SGB4425	-0.224601	0.864163	0.491288	Eubacterium_sp_AF34_35BH	-0.339067	0.739481	0.420405	Clostridiales_bacterium_KLE1615	0.352465	0.947259	0.538529
Romboutsia_timonensis	-0.291201	0.759386	0.433935	Eubacterium_rectale	0.408811	0.921292	0.526453	Coprococcus_catus	0.151058	0.731979	0.418274	Phocaeicola_plebeius	-0.281669	0.931457	0.532261	Ruminococcus_SGB4421	-0.230799	0.768331	0.439047	Ruminococcus_sp_AF13_28	0.465342	0.864163	0.493808	GGB9480_SGB14874	0.306664	0.739481	0.42256	Allisonella_histaminiformans	0.151554	0.947259	0.541291
Anaerobutyricum_soehngenii	-0.455162	0.759386	0.436149	Anaerostipes_hadrus	-0.154776	0.921292	0.529139	Parabacteroides_distasonis	-0.262786	0.737011	0.423298	Eubacterium_sp_AF16_48	0.222578	0.931457	0.534977	GGB3510_SGB4687	0.14262	0.768331	0.441287	Clostridium_sp_AM42_4	-0.161423	0.864163	0.496327	Massiliimalia_timonensis	-0.212635	0.740811	0.42548	Clostridium_fessum	-0.24232	0.947259	0.544053
GGB9765_SGB15382	-0.200881	0.759386	0.438363	Flavonifractor_plautii	-0.13978	0.921292	0.531825	Acidaminococcus_intestini	-0.205204	0.737011	0.425447	Lachnospiraceae_bacterium_Marseille_Q4251	0.257829	0.933454	0.538845	Phocaeicola_plebeius	-0.160487	0.768331	0.443526	Ruminococcus_bromii	0.597895	0.864163	0.498846	Clostridium_sp_AM33_3	0.25195	0.748898	0.432308	Dialister_invisus	-0.328547	0.947259	0.546814
Candidatus_Schneewindia_gallinarum	0.231833	0.759386	0.440577	Firmicutes_bacterium_AF16_15	0.281336	0.921292	0.534511	Christensenellaceae_bacterium_NSJ_63	-0.264742	0.737011	0.427595	Blautia_wexlerae	-0.117797	0.934367	0.542096	GGB32387_SGB47381	-0.243178	0.774528	0.449361	GGB9719_SGB15272	-0.387319	0.864163	0.501366	Bacteroides_caccae	0.266192	0.750804	0.435598	GGB3444_SGB4594	-0.291871	0.947259	0.549576
Eubacterium_sp_AF34_35BH	0.33683	0.76286	0.444816	Mediterraneibacter_butyricigenes	0.144871	0.921292	0.537196	GGB3534_SGB4722	-0.220271	0.743051	0.433266	Anaerotignum_faecicola	0.19587	0.934367	0.54482	Drancourtella_sp_An57	-0.141912	0.774528	0.45162	GGB3000_SGB3991	-0.13814	0.864163	0.503885	Dialister_hominis	0.36907	0.750804	0.437786	Merdimonas_faecis	0.314889	0.947259	0.552338
Blautia_massiliensis	0.269236	0.774476	0.453847	Phocaeicola_plebeius	-0.277459	0.921292	0.539882	Bifidobacterium_dentium	-0.240314	0.744202	0.436107	Firmicutes_bacterium_AF16_15	0.326891	0.934367	0.547544	GGB3653_SGB4964	-0.227132	0.774528	0.453878	Intestinimonas_butyriciproducens	-0.386549	0.864163	0.506405	Massilimicrobiota_sp_An134	-0.248587	0.750804	0.439975	Drancourtella_sp_An57	0.161383	0.947259	0.555099
Enterocloster_bolteae	-0.253202	0.774505	0.456123	Ruminococcus_torques	0.257632	0.922678	0.543385	GGB9501_SGB14898	0.185495	0.751664	0.442671	GGB79916_SGB4587	0.376838	0.934367	0.550268	GGB2987_SGB3969	-0.227481	0.774528	0.456136	Mogibacterium_sp_BX12	-0.294616	0.864163	0.508924	Gordonibacter_pamelaeae	0.305194	0.750804	0.442164	Mogibacterium_sp_NSJ_24	0.329549	0.947259	0.557861
Anaeromassilibacillus_sp_An250	0.286937	0.774505	0.458381	Gordonibacter_pamelaeae	0.236554	0.922678	0.546075	Angelakisella_massiliensis	0.187271	0.752451	0.445328	Fournierella_massiliensis	-0.193509	0.938341	0.555345	Lachnoclostridium_sp_An131	-0.187076	0.77942	0.461289	Lactonifactor_sp_BIOML_A6	-0.282704	0.864163	0.511444	Harryflintia_acetispora	-0.142894	0.750804	0.444353	GGB79973_SGB14342	-0.160232	0.947259	0.560623
Clostridiaceae_bacterium	0.294733	0.77483	0.460832	Collinsella_tanakaei	-0.298994	0.922678	0.548765	Sanguibacter_SGB15121	0.329305	0.75449	0.448734	Faecalibacterium_SGB15346	0.251465	0.941048	0.55969	Alistipes_onderdonkii	-0.315492	0.781276	0.464666	Bittarella_massiliensis	-0.276074	0.864163	0.513963	Akkermansia_muciniphila	-0.399583	0.756992	0.450223	Raoultibacter_timonensis	-0.16816	0.947259	0.563385
Eubacteriaceae_bacterium_Marseille_Q4139	0.299464	0.77483	0.463091	Actinomyces_graevenitzii	-0.16521	0.922678	0.551455	Eisenbergiella_tayi	-0.367827	0.755792	0.451712	Rheinheimera_SGB14999	0.224533	0.941048	0.562434	Phocea_massiliensis	-0.341386	0.782801	0.467855	Clostridium_sp_AF36_4	0.253112	0.864163	0.516482	Blautia_producta	-0.361722	0.759044	0.453656	Streptococcus_anginosus	-0.174979	0.947259	0.566146
Bifidobacterium_dentium	-0.220287	0.77483	0.46535	Faecalibacterium_SGB15346	-0.365017	0.923043	0.554364	Pseudoflavonifractor_gallinarum	-0.28545	0.755792	0.453916	Anaerostipes_caccae	-0.168718	0.941048	0.565177	GGB2980_SGB3962	-0.242647	0.783882	0.470786	Granulicatella_SGB8255	0.189407	0.864163	0.519002	Lachnoclostridium_phocaeense	0.153112	0.759044	0.455869	Lachnotalea_sp_AF33_28	0.234931	0.947259	0.568908
GGB58158_SGB79798	-0.202067	0.78359	0.472895	Hungatella_hathewayi	0.328929	0.923043	0.557055	Massiliimalia_timonensis	-0.21057	0.755792	0.456119	Candidatus_Cibionibacter_quicibialis	0.240096	0.941048	0.567921	Lacrimispora_celerecrescens	-0.134872	0.785908	0.474294	Clostridia_bacterium	-0.195361	0.864163	0.521521	Enterocloster_lavalensis	-0.247202	0.759044	0.458082	Collinsella_aerofaciens	-0.349038	0.954012	0.575745
Alistipes_shahii	0.217696	0.788762	0.478316	Allisonella_histaminiformans	0.123223	0.924449	0.560599	GGB3538_SGB4728	-0.292941	0.76151	0.46179	Parasutterella_SGB9260	0.253957	0.941048	0.570665	Mogibacterium_sp_BX12	-0.303511	0.789279	0.47863	Prevotella_copri_clade_A	-0.332405	0.864163	0.524041	Clostridia_bacterium	-0.184695	0.759969	0.460856	Dysosmobacter_sp_NSJ_60	0.243966	0.954012	0.578526
Lachnoclostridium_sp_An138	0.259851	0.788762	0.480616	Mogibacterium_sp_BX12	0.259665	0.925495	0.563931	GGB9534_SGB14937	0.28725	0.76151	0.464011	Clostridium_leptum	0.247719	0.941048	0.573408	Alistipes_indistinctus	-0.331384	0.789965	0.481349	Eubacterium_siraeum	-0.255046	0.864163	0.52656	Alistipes_onderdonkii	0.314026	0.759969	0.463071	Olsenella_sp_AF16_14LB	0.165167	0.954012	0.581307
GGB3444_SGB4594	-0.254287	0.791398	0.484529	Clostridiales_bacterium_NSJ_32	-0.125845	0.925495	0.56663	Gemmiger_formicilis	0.294365	0.764727	0.468201	Pseudoflavonifractor_gallinarum	-0.199305	0.941048	0.576152	GGB3444_SGB4594	-0.270345	0.792844	0.485415	Streptococcus_mitis	0.130208	0.864163	0.52908	GGB9453_SGB14845	-0.286138	0.761952	0.466502	Bacteroides_caccae	0.329528	0.957055	0.585952
GGB58233_SGB79883	0.242585	0.792749	0.487668	Hydrogenoanaerobacterium_saccharovorans	-0.186236	0.927044	0.570281	Eubacterium_ventriosum	0.30186	0.764727	0.47043	Desulfovibrio_SGB5076	0.276875	0.941048	0.578895	GGB3463_SGB4621	-0.343645	0.792907	0.487765	GGB3002_SGB3993	-0.254366	0.864163	0.531599	Bacteroides_fragilis	-0.330153	0.762402	0.469	Clostridium_sp_AM42_4	0.149277	0.957055	0.588742
Pseudoflavonifractor_gallinarum	-0.254427	0.795226	0.49151	Roseburia_hominis	0.2954	0.927044	0.572984	Streptococcus_mutans	-0.206034	0.764727	0.47266	Massilimicrobiota_sp_An134	-0.11998	0.941048	0.581639	Clostridium_sp_AM42_4	-0.175987	0.792907	0.490076	Lawsonibacter_asaccharolyticus	-0.308434	0.866022	0.535267	Sanguibacter_SGB15121	0.234539	0.764858	0.47274	Waltera_intestinalis	-0.332276	0.958188	0.592233
Eubacterium_rectale	0.407454	0.80516	0.499997	GGB9719_SGB15272	0.312294	0.927044	0.575686	Klebsiella_pneumoniae	0.211254	0.764727	0.474889	GGB79973_SGB14342	-0.126409	0.941048	0.584383	Dielma_fastidiosa	0.234173	0.792993	0.492442	Lachnospiraceae_bacterium_BX3	0.202259	0.866329	0.537983	Parasutterella_SGB9260	0.34796	0.771812	0.479288	Actinomyces_sp_ICM58	-0.148632	0.958188	0.595026
Lacrimispora_celerecrescens	-0.120418	0.807168	0.503598	Candidatus_Schneewindia_gallinarum	0.22476	0.927044	0.578389	Eubacterium_callanderi	0.139855	0.764727	0.477119	Luxibacter_massiliensis	0.186282	0.941048	0.587126	Anaerobutyricum_soehngenii	-0.323492	0.802156	0.500471	GGB3005_SGB3996	0.137876	0.866329	0.540508	Clostridium_scindens	0.337786	0.775703	0.483966	Eubacterium_limosum	0.170785	0.960757	0.599423
GGB9531_SGB14932	0.220609	0.8074	0.506096	Clostridia_bacterium_UC5_1_1C12	0.229509	0.927044	0.581092	Mediterraneibacter_butyricigenes	-0.161577	0.764727	0.479348	Anaerofustis_stercorihominis	0.199066	0.941048	0.58987	Clostridiales_bacterium_NSJ_32	-0.167418	0.802785	0.503203	Oscillibacter_valericigenes	-0.196454	0.873159	0.547316	GGB9186_SGB14125	0.181587	0.779773	0.488779	Clostridium_sp_AM22_11AC	0.354375	0.964387	0.604499
GGB9186_SGB14125	-0.180089	0.80768	0.508627	TM7_phylum_sp_oral_taxon_352	-0.100209	0.927044	0.583795	Eisenbergiella_massiliensis	0.312913	0.764746	0.48159	Candidatus_Parachristensenella_avicola	0.162154	0.941048	0.592613	Catenibacillus_scindens	-0.201548	0.803854	0.506217	Romboutsia_timonensis	0.291104	0.873174	0.549871	Streptococcus_mitis	0.120217	0.78273	0.492914	Mediterraneibacter_glycyrrhizinilyticus	0.315271	0.964387	0.607311
Eubacterium_ventriosum	0.274453	0.809039	0.511841	Anaerobutyricum_soehngenii	0.292663	0.927279	0.586646	Blautia_obeum	0.307413	0.766489	0.484922	Massiliimalia_timonensis	0.175226	0.941048	0.595357	Neobittarella_massiliensis	0.251465	0.805211	0.509419	Desulfovibrio_SGB5076	0.311894	0.873174	0.552416	Bifidobacterium_bifidum	0.412891	0.782917	0.495315	Clostridium_symbiosum	-0.310276	0.964387	0.610123
GGB33512_SGB15201	-0.12889	0.809039	0.5142	Bacteroides_finegoldii	-0.241467	0.927467	0.589469	GGB9719_SGB15272	0.313512	0.769125	0.488832	Harryflintia_acetispora	0.131314	0.941048	0.5981	Ruminococcus_sp_AF13_28	0.361739	0.808762	0.514024	Klebsiella_pneumoniae	-0.24366	0.874027	0.555504	GGB2653_SGB3574	-0.272769	0.783945	0.498251	Hydrogeniiclostidium_mannosilyticum	0.239567	0.964387	0.612934
Dorea_longicatena	0.170457	0.81349	0.5194	Enterobacter_roggenkampii	0.18467	0.929637	0.593558	Akkermansia_muciniphila	0.368839	0.769411	0.491257	GGB3818_SGB5183	0.13429	0.941048	0.600844	Butyricimonas_virosa	-0.228942	0.821088	0.524251	Streptococcus_australis	0.147411	0.876499	0.55963	Lachnospiraceae_bacterium	0.277463	0.787534	0.502828	Massilimicrobiota_timonensis	-0.195981	0.964387	0.615746
Parabacteroides_merdae	0.287009	0.820085	0.526002	Bacteroides_nordii	0.368419	0.932624	0.598185	GGB3109_SGB4119	0.181119	0.769411	0.4935	GGB3002_SGB3993	0.196285	0.941048	0.603588	Agathobaculum_butyriciproducens	-0.282458	0.825762	0.529643	Collinsella_tanakaei	0.272251	0.876988	0.5625	GGB33512_SGB15201	-0.169705	0.789593	0.506444	Erysipelatoclostridium_ramosum	0.27842	0.965146	0.619044
Lachnospira_sp_NSJ_43	0.165728	0.820085	0.528393	Enterocloster_clostridioformis	0.172581	0.932624	0.600904	Bifidobacterium_adolescentis	-0.384149	0.77409	0.498758	GGB55957_SGB77276	-0.211326	0.941766	0.606794	Lachnospira_pectinoschiza	0.242084	0.825762	0.532051	Bifidobacterium_longum	-0.128168	0.879855	0.566903	Haemophilus_parainfluenzae	0.263557	0.790475	0.509315	Streptococcus_thermophilus	0.175459	0.965146	0.621858
Clostridiaceae_bacterium_AF18_31LB	0.185243	0.820085	0.530784	Streptococcus_parasanguinis	-0.232865	0.932624	0.603623	Blautia_SGB4815	0.218536	0.77409	0.501015	Clostridium_sp_AF27_2AA	0.191218	0.94243	0.609969	Actinomyces_sp_ICM47	-0.170254	0.825762	0.534458	Clostridium_sp_1001270H_150608_G6	-0.167773	0.879855	0.569469	Ruminococcus_gnavus	0.266024	0.794902	0.514485	Murimonas_intestini	-0.154784	0.965146	0.624672
Veillonella_rogosae	0.255971	0.820085	0.533175	Eggerthella_lenta	-0.179873	0.932624	0.606342	Enterocloster_clostridioformis	0.257789	0.77646	0.504812	Parabacteroides_merdae	0.284027	0.942703	0.612895	Intestinimonas_massiliensis	-0.165682	0.825762	0.536865	GGB9760_SGB15373	0.189472	0.883041	0.574106	Sellimonas_intestinalis	0.319376	0.794902	0.516802	Mesosutterella_multiformis	0.261316	0.965146	0.627486
GGB3109_SGB4119	-0.114	0.820085	0.535566	Eubacterium_sp_AF34_35BH	0.256164	0.932624	0.609061	GGB9453_SGB14845	-0.271696	0.776904	0.507366	Bacteroides_uniformis	0.165828	0.942703	0.615643	Gemmiger_formicilis	-0.373269	0.82596	0.539402	GGB2848_SGB3813	-0.155407	0.883041	0.57668	GGB3537_SGB4727	0.209644	0.794902	0.51912	Evtepia_gabavorous	-0.228832	0.965146	0.630299
Methylobacterium_SGB15164	-0.151702	0.820085	0.537957	Bifidobacterium_bifidum	-0.174011	0.932624	0.61178	Holdemania_filiformis	-0.240136	0.778155	0.510452	Bifidobacterium_longum	-0.166204	0.945594	0.620287	GGB3817_SGB5182	0.212885	0.82596	0.54181	Christensenellaceae_bacterium_NSJ_44	-0.182414	0.883041	0.579255	GGB3653_SGB4964	-0.189686	0.794902	0.521437	Desulfovibrio_SGB5077	-0.213782	0.965146	0.633113
Clostridium_sp_Marseille_P3244	-0.150827	0.820085	0.540348	GGB3109_SGB4119	0.16019	0.932624	0.614499	Anaerotruncus_colihominis	0.280068	0.779843	0.513832	Lachnospira_pectinoschiza	-0.277594	0.945594	0.623044	Clostridia_bacterium	0.146577	0.82596	0.544218	Fournierella_massiliensis	-0.178075	0.883141	0.581895	Gemella_sanguinis	0.135473	0.796382	0.52473	Dysosmobacter_welbionis	-0.195925	0.966653	0.63692
TM7_phylum_sp_oral_taxon_352	-0.0932966	0.820085	0.542739	GGB32387_SGB47381	0.184061	0.932624	0.617218	Megasphaera_sp_NM10	0.22307	0.779843	0.516106	GGB9770_SGB15390	-0.144871	0.945594	0.625801	Veillonella_parvula	0.316867	0.833199	0.551417	Phocaeicola_dorei	0.286163	0.889249	0.588512	GGB3746_SGB5089	-0.399811	0.796382	0.527052	Hungatella_hathewayi	-0.266675	0.966653	0.639738
Blautia_producta	-0.283871	0.821076	0.545788	Desulfovibrio_SGB5076	0.285375	0.932624	0.619937	Eubacterium_rectale	0.406336	0.782301	0.520013	GGB3534_SGB4722	-0.107037	0.945594	0.628558	Bacteroides_caccae	-0.216296	0.836983	0.556362	Parabacteroides_merdae	-0.29182	0.889249	0.591105	Eubacterium_callanderi	-0.164354	0.808361	0.537336	Collinsella_SGB4121	0.181295	0.968522	0.643799
Massilimicrobiota_sp_An134	-0.184674	0.821076	0.548182	Dorea_formicigenerans	-0.178469	0.932624	0.622656	Bittarella_massiliensis	-0.236675	0.790508	0.527774	Peptoniphilus_lacrimalis	-0.0997426	0.945594	0.631315	Turicibacter_bilis	-0.25483	0.836983	0.558802	Lacrimispora_amygdalina	0.263146	0.889249	0.593697	Clostridium_SGB6179	0.267621	0.815694	0.544589	Bacteroides_nordii	0.347716	0.970001	0.64761
Streptococcus_mutans	-0.162952	0.821076	0.550576	GGB79973_SGB14342	-0.134912	0.932624	0.625375	Streptococcus_salivarius	0.138587	0.796038	0.533787	Blautia_faecis	-0.108829	0.946396	0.63461	GGB14025_SGB14906	-0.231715	0.836983	0.561242	Clostridium_sp_AF34_10BH	-0.256463	0.889249	0.59629	Holdemania_massiliensis	0.157782	0.818571	0.548896	Anaerobutyricum_hallii	0.281667	0.970001	0.650438
GGB79916_SGB4587	-0.349603	0.821076	0.55297	Eisenbergiella_tayi	0.268617	0.933268	0.628527	Clostridium_butyricum	-0.225182	0.796038	0.536107	Vescimonas_coprocola	0.260593	0.946396	0.637369	Candidatus_Schneewindia_gallinarum	0.16764	0.836983	0.563682	Eggerthella_lenta	-0.178577	0.889249	0.598882	Veillonella_rogosae	0.244367	0.818571	0.551282	Turicibacter_bilis	0.217206	0.970001	0.653266
Clostridium_spiroforme	-0.255402	0.821817	0.555864	Dielma_fastidiosa	0.183018	0.933268	0.631248	Catenibacterium_SGB4425	0.230989	0.796038	0.538428	Lachnospira_sp_NSJ_43	-0.186362	0.946396	0.640128	Frisingicoccus_SGB4673	-0.156458	0.836983	0.566122	Eubacterium_sp_AF34_35BH	-0.266206	0.889249	0.601475	Pseudoflavonifractor_sp_An184	0.2052	0.818571	0.553669	Mogibacterium_sp_BX12	0.21739	0.970001	0.656094
GGB9534_SGB14937	0.220394	0.821817	0.558261	GGB58158_SGB79798	0.112319	0.933268	0.633969	Fusobacterium_varium	-0.218455	0.799639	0.543195	Blautia_obeum	0.2775	0.946396	0.642887	Fournierella_massiliensis	-0.107267	0.836983	0.568563	Coprococcus_comes	0.170196	0.889249	0.604067	Catenibacillus_scindens	-0.168886	0.818571	0.556055	Gordonibacter_pamelaeae	0.172841	0.970001	0.658922
Enterocloster_aldenensis	-0.248197	0.824416	0.562429	Roseburia_faecis	-0.269682	0.933268	0.63669	Actinomyces_sp_ICM47	-0.139673	0.811237	0.553439	Alistipes_finegoldii	-0.18964	0.946396	0.645646	Clostridium_spiroforme	0.274627	0.837303	0.571221	Massilioclostridium_coli	-0.118971	0.889249	0.60666	Evtepia_gabavorous	0.232834	0.818571	0.558442	Actinomyces_naeslundii	0.153565	0.970001	0.66175
Bittarella_massiliensis	-0.20874	0.824416	0.564833	Sanguibacter_SGB15121	0.235435	0.933268	0.639411	Flavonifractor_plautii	-0.122926	0.816177	0.559188	Clostridium_sp_AM33_3	-0.180546	0.946396	0.648405	Bacteroides_fragilis	0.30484	0.837303	0.573662	GGB9186_SGB14125	0.131326	0.889249	0.609253	Parabacteroides_faecis	-0.167594	0.818571	0.560828	GGB79916_SGB4587	0.306705	0.970001	0.664578
GGB3463_SGB4621	-0.260777	0.825621	0.568066	Alistipes_indistinctus	0.406277	0.933268	0.642132	Alistipes_communis	0.193336	0.816177	0.561568	GGB3109_SGB4119	-0.127984	0.946396	0.651165	Olsenella_sp_AF16_14LB	-0.158866	0.837303	0.576103	Bacteroides_eggerthii	0.128508	0.889249	0.611845	Blautia_hydrogenotrophica	0.188011	0.818571	0.563215	Megamonas_funiformis	0.203829	0.970001	0.667406
Murimonas_intestini	0.220089	0.825621	0.570473	Candidatus_Pseudoruminococcus_merdavium	0.122865	0.933268	0.644853	Drancourtella_sp_An57	-0.164633	0.816177	0.563947	GGB9765_SGB15382	-0.108017	0.946396	0.653924	Christensenella_hongkongensis	0.198202	0.838135	0.579119	GGB55957_SGB77276	-0.216485	0.898472	0.62081	Oxalobacter_formigenes	0.12196	0.818571	0.565601	Streptococcus_sanguinis	0.201137	0.970815	0.670796
Clostridium_butyricum	-0.193995	0.827477	0.574168	Collinsella_aerofaciens	0.278483	0.93464	0.648526	Lactonifactor_sp_BIOML_A6	0.262366	0.816397	0.56648	Bifidobacterium_breve	-0.218592	0.946396	0.656683	Fusobacterium_varium	0.224124	0.83892	0.582108	Megasphaera_sp_NM10	-0.271753	0.903057	0.626611	Actinomyces_sp_ICM58	0.123482	0.818571	0.567988	Granulicatella_SGB8255	-0.116657	0.973205	0.675285
Clostridium_symbiosum	0.241069	0.832845	0.580321	Enterocloster_bolteae	0.161222	0.940381	0.655251	GGB3000_SGB3991	-0.105752	0.819301	0.570883	Fenollaria_massiliensis	-0.152801	0.946396	0.659442	GGB4456_SGB6141	-0.172973	0.83961	0.585035	Clostridium_sp_AM22_11AC	-0.320081	0.903987	0.629892	Clostridium_sp_D5	0.166709	0.818571	0.570374	Phocaeicola_dorei	-0.236124	0.978422	0.681758
Christensenella_hongkongensis	-0.175319	0.837682	0.586133	Agathobaculum_butyriciproducens	-0.197059	0.940381	0.657993	Clostridium_sp_D5	0.163189	0.819301	0.573272	Actinomyces_sp_ICM47	0.131786	0.946396	0.662201	GGB33512_SGB15201	0.147485	0.841554	0.588842	GGB45497_SGB63169	-0.10598	0.903987	0.632527	Clostridia_bacterium_UC5_1_1C12	-0.119936	0.820715	0.574261	Lacrimispora_amygdalina	0.149029	0.978422	0.68461
GGB9719_SGB15272	0.231644	0.841537	0.591284	Clostridiales_bacterium_1_7_47FAA	0.205485	0.940381	0.660734	Streptococcus_parasanguinis	0.22869	0.820717	0.576655	Clostridiales_bacterium_NSJ_32	0.0975375	0.946396	0.66496	Eisenbergiella_massiliensis	0.250675	0.841554	0.591296	Anaerostipes_hadrus	0.126237	0.90459	0.635586	Phocaeicola_plebeius	0.104645	0.821136	0.57695	Flavonifractor_plautii	0.0904831	0.978422	0.687463
Clostridia_bacterium_UC5_1_1C12	-0.108274	0.841537	0.593737	Dorea_longicatena	-0.145313	0.940381	0.663476	Clostridium_sp_AF27_2AA	-0.115535	0.820717	0.579048	GGB3363_SGB4448	-0.134968	0.946396	0.66772	GGB9619_SGB15067	-0.192823	0.844862	0.596084	Eubacterium_rectale	-0.312682	0.909128	0.641426	Mogibacterium_sp_BX12	0.221876	0.826105	0.582849	Bilophila_wadsworthia	-0.11984	0.978422	0.690315
Bacteroides_intestinalis	-0.231646	0.866465	0.613851	Lachnoclostridium_sp_An131	-0.140811	0.940381	0.666218	GGB79916_SGB4587	0.329299	0.820717	0.581441	Ruminococcus_bromii	-0.361362	0.94733	0.67114	Lachnospiraceae_bacterium_NSJ_29	-0.140839	0.852639	0.604056	Eubacterium_sp_AF16_48	-0.177321	0.910947	0.645365	Luxibacter_massiliensis	-0.148685	0.826105	0.585258	Eggerthella_lenta	0.129981	0.978422	0.693168
Lachnospiraceae_bacterium_NSJ_29	0.14507	0.866465	0.616377	Eubacteriaceae_bacterium_Marseille_Q4139	0.175468	0.940381	0.668959	Romboutsia_timonensis	0.188416	0.824241	0.586341	Clostridium_SGB6179	0.182978	0.947705	0.674169	Gordonibacter_pamelaeae	-0.220818	0.852645	0.606546	Bifidobacterium_bifidum	0.210651	0.9155	0.651259	Fournierella_massiliensis	0.130061	0.827258	0.588487	Bacteroides_stercoris	0.181799	0.978422	0.69602
Butyricicoccus_sp_AM29_23AC	-0.151544	0.866465	0.618903	Christensenellaceae_bacterium_NSJ_44	-0.139097	0.940381	0.671701	Peptoniphilus_lacrimalis	-0.121133	0.827497	0.591069	Roseburia_faecis	0.259693	0.950302	0.678787	Anaerofustis_stercorihominis	0.162557	0.852645	0.609032	Clostridia_bacterium_UC5_1_1C12	0.160155	0.9155	0.653928	GGB79734_SGB15291	-0.132125	0.827589	0.591135	Ruminococcus_bicirculans	0.21866	0.978422	0.698873
GGB79734_SGB15291	-0.113503	0.866465	0.621429	Catenibacillus_scindens	-0.16075	0.940381	0.674443	Lachnospiraceae_bacterium_NSJ_29	-0.16979	0.827815	0.59371	Clostridia_bacterium_UC5_1_1C12	-0.1597	0.955657	0.685398	Streptococcus_gordonii	-0.12274	0.852645	0.611518	Tyzzerella_nexilis	0.219865	0.916684	0.657447	Klebsiella_pneumoniae	0.159852	0.831432	0.596304	Clostridium_SGB4751	0.0972685	0.978422	0.701725
GGB3818_SGB5183	0.11588	0.866465	0.623955	Anaerofustis_stercorihominis	0.173529	0.940381	0.677184	Butyricimonas_paravirosa	0.108535	0.828218	0.596413	Bittarella_massiliensis	-0.155886	0.958918	0.690533	Sutterella_wadsworthensis	-0.298837	0.852645	0.614004	Coprobacillus_cateniformis	0.189428	0.916684	0.660119	GGB79916_SGB4587	-0.31807	0.831432	0.598728	Alistipes_finegoldii	0.144638	0.978422	0.704578
Dielma_fastidiosa	-0.121298	0.866848	0.626759	Parasutterella_SGB9260	-0.209397	0.942008	0.681102	Candidatus_Parachristensenella_avicola	-0.0986635	0.828935	0.599347	Phocea_massiliensis	-0.165219	0.960817	0.694701	Parabacteroides_distasonis	-0.161761	0.859987	0.621798	Bifidobacterium_adolescentis	-0.214321	0.920341	0.665436	Gordonibacter_urolithinfaciens	-0.15731	0.831837	0.601445	Eubacterium_ramulus	-0.181008	0.978422	0.70743
Negativibacillus_massiliensis	-0.170097	0.871759	0.632851	Intestinimonas_massiliensis	0.136698	0.942008	0.683848	Dysosmobacter_welbionis	-0.173901	0.837758	0.608168	Akkermansia_muciniphila	-0.288344	0.960817	0.697503	GGB3534_SGB4722	0.132408	0.860234	0.624485	Clostridium_SGB4751	-0.114194	0.920341	0.668119	GGB2980_SGB3962	0.158399	0.838775	0.608906	GGB80011_SGB15265	0.149088	0.978422	0.710283
Candidatus_Cibionibacter_quicibialis	0.198364	0.871958	0.635538	Coprococcus_catus	0.0932128	0.942116	0.686673	Bacteroides_cellulosilyticus	-0.190557	0.837758	0.61061	Bacteroides_intestinalis	0.1856	0.965221	0.703514	GGB3538_SGB4728	0.192463	0.860234	0.626993	Ruminococcus_gnavus	0.206741	0.920981	0.671269	Enterocloster_citroniae	-0.191008	0.838884	0.611432	Anaerotignum_faecicola	-0.117771	0.978422	0.713136
Veillonella_dispar	0.147816	0.873984	0.639563	Bittarella_massiliensis	-0.175648	0.943084	0.690128	Bifidobacterium_pseudocatenulatum	0.2625	0.838149	0.613339	Clostridiales_bacterium	0.177262	0.965221	0.706328	Phocaeicola_dorei	-0.337841	0.861564	0.630474	Faecalibacterium_SGB15346	0.234594	0.925388	0.677179	Phocaeicola_vulgatus	0.354135	0.843654	0.617368	Clostridiales_Family_XIII_bacterium_BX16	0.116148	0.978422	0.715988
Enterocloster_lavalensis	0.148159	0.873984	0.642111	Eubacterium_ramulus	0.199457	0.944835	0.694164	Clostridium_SGB4750	0.256436	0.838479	0.616025	Enterocloster_clostridioformis	0.117128	0.965221	0.709142	Streptococcus_salivarius	-0.110146	0.861564	0.632986	Bacteroides_intestinalis	-0.200527	0.925388	0.679877	Longicatena_caecimuris	-0.20215	0.843654	0.619827	Alistipes_shahii	0.170668	0.978422	0.718841
Bilophila_wadsworthia	-0.169378	0.875	0.645408	Ruminococcus_sp_AF13_28	-0.291803	0.945547	0.697445	Lawsonibacter_asaccharolyticus	0.242413	0.838479	0.61847	Blautia_SGB4815	-0.125144	0.965221	0.711956	Rheinheimera_SGB14999	-0.190381	0.861564	0.635498	Bacteroides_thetaiotaomicron	0.0958422	0.925388	0.682575	GGB2848_SGB3813	-0.100092	0.844781	0.623119	Akkermansia_muciniphila	-0.261757	0.978422	0.721693
Clostridium_sp_AF20_17LB	0.169888	0.875	0.647959	Adlercreutzia_equolifaciens	0.189767	0.945547	0.700201	Gordonibacter_pamelaeae	0.204502	0.839253	0.621487	Blautia_hydrogenotrophica	-0.117541	0.965221	0.71477	GGB79734_SGB15291	-0.139248	0.86986	0.644153	Clostridium_symbiosum	-0.207079	0.925388	0.685273	Candidatus_Schneewindia_gallinarum	-0.126319	0.850359	0.629712	Ruminococcus_bromii	0.319664	0.978422	0.724546
Mogibacterium_sp_NSJ_24	-0.154539	0.878961	0.653455	Blautia_wexlerae	0.056882	0.961356	0.714711	Dorea_formicigenerans	0.259016	0.840284	0.624701	Erysipelotrichaceae_bacterium_3_1_53	0.0890512	0.965221	0.717584	Akkermansia_muciniphila	-0.26611	0.86986	0.646689	GGB58158_SGB79798	-0.164818	0.925388	0.687971	Ruthenibacterium_lactatiformans	0.169448	0.850947	0.632628	GGB3534_SGB4722	0.107751	0.978422	0.727398
Dorea_formicigenerans	0.214177	0.878961	0.656018	Bacteroides_intestinalis	0.177125	0.961356	0.717514	Alistipes_finegoldii	0.239367	0.842009	0.628438	Megamonas_funiformis	0.126247	0.965221	0.720398	Turicibacter_sanguinis	-0.130784	0.86986	0.649225	Lachnospira_pectinoschiza	0.220813	0.925388	0.690669	GGB9765_SGB15382	-0.111027	0.851221	0.635314	GGB3538_SGB4728	-0.130533	0.978422	0.730251
GGB32387_SGB47381	0.13388	0.885603	0.663557	Mediterraneibacter_glycyrrhizinilyticus	0.219963	0.961356	0.720317	Lachnoclostridium_sp_An138	0.130348	0.842352	0.63115	Clostridium_sp_AM22_11AC	0.197718	0.96525	0.723234	Actinomyces_SGB17132	0.0814949	0.86986	0.651761	Clostridium_fessum	-0.156951	0.925388	0.693366	Emergencia_timonensis	0.13905	0.851221	0.637795	Dorea_formicigenerans	0.149094	0.978422	0.733103
Lactonifactor_sp_BIOML_A6	0.175454	0.887666	0.66769	Collinsella_SGB4121	-0.144155	0.961356	0.723119	GGB9770_SGB15390	0.125051	0.844005	0.634849	Lactonifactor_sp_BIOML_A6	0.147437	0.96525	0.726048	Desulfovibrio_SGB5077	-0.212472	0.86986	0.654297	Dialister_invisus	-0.188675	0.925388	0.696064	Drancourtella_sp_An57	0.128494	0.856621	0.644339	Firmicutes_bacterium_AF16_15	0.142877	0.978422	0.735956
Clostridium_sp_AF36_4	0.11257	0.890925	0.67274	Intestinibacter_bartlettii	-0.107366	0.961356	0.725922	Bifidobacterium_breve	-0.25511	0.846902	0.639498	Clostridium_sp_AF36_4	-0.129101	0.96525	0.728863	Phocaeicola_massiliensis	-0.0888684	0.87164	0.658177	Ruminococcus_lactaris	0.125167	0.925388	0.698762	Adlercreutzia_equolifaciens	0.191808	0.856621	0.646836	Clostridia_bacterium_UC5_1_1D1	-0.153202	0.978422	0.738808
Ruminococcaceae_bacterium_AM28_23LB	0.118592	0.891983	0.676138	Bifidobacterium_adolescentis	-0.286501	0.961356	0.728725	Parabacteroides_faecis	-0.083197	0.849203	0.643711	Rothia_mucilaginosa	-0.0769665	0.96525	0.731677	Candidatus_Parachristensenella_avicola	0.0958884	0.87164	0.660718	Bacteroides_cellulosilyticus	-0.174887	0.925388	0.70146	Pseudoflavonifractor_gallinarum	-0.162705	0.857338	0.649877	Lacrimispora_saccharolytica	0.214005	0.978422	0.741661
Faecalicatena_contorta	-0.155339	0.89835	0.683584	Candidatus_Cibionibacter_quicibialis	0.140323	0.961356	0.731528	Turicibacter_sanguinis	-0.13076	0.854272	0.650044	Faecalicatena_fissicatena	0.111244	0.966088	0.735128	Pseudoflavonifractor_sp_An184	-0.153444	0.876718	0.667123	Akkermansia_muciniphila	-0.292819	0.925388	0.704158	GGB3817_SGB5182	0.125302	0.857338	0.652377	Blautia_faecis	0.0741107	0.979714	0.745497
Eisenbergiella_sp_OF01_20	0.107102	0.898606	0.686399	Dialister_invisus	-0.154831	0.961356	0.734331	Alistipes_putredinis	0.259497	0.858259	0.65558	Bacteroides_xylanisolvens	-0.200066	0.966088	0.737945	Gemella_sanguinis	0.103483	0.876718	0.669679	Roseburia_intestinalis	0.265644	0.925388	0.706856	Eisenbergiella_massiliensis	-0.145816	0.857338	0.654876	GGB3000_SGB3991	0.0697922	0.979714	0.748353
Turicibacter_sanguinis	0.101864	0.898944	0.689278	GGB9760_SGB15373	-0.100242	0.961356	0.737133	Harryflintia_acetispora	0.0744616	0.862346	0.661216	Bacteroides_fragilis	0.169536	0.966088	0.740761	Blautia_hydrogenotrophica	-0.147249	0.876718	0.672235	Gordonibacter_urolithinfaciens	-0.105559	0.925388	0.709554	Clostridium_sp_chh4_2	-0.139588	0.857338	0.657376	Peptoniphilus_lacrimalis	-0.0838688	0.979714	0.751209
Roseburia_inulinivorans	0.153814	0.901011	0.693489	Clostridiales_Family_XIII_bacterium_BX16	-0.128453	0.961356	0.739936	Clostridium_sp_AT4	-0.211555	0.865323	0.666021	Clostridium_SGB4750	0.148451	0.966088	0.743578	Blautia_glucerasea	-0.164121	0.876718	0.674792	Olsenella_sp_AF16_14LB	-0.104192	0.925388	0.712252	Raoultibacter_timonensis	0.131145	0.862198	0.663616	Phocaeicola_plebeius	0.149475	0.979714	0.754066
Clostridium_SGB4750	0.177603	0.901011	0.696116	Oscillospiraceae_bacterium_Marseille_Q3528	-0.0989889	0.961356	0.742739	GGB3034_SGB4030	-0.129112	0.868212	0.670776	Oscillospiraceae_bacterium_Marseille_Q3528	-0.0812912	0.966088	0.746394	Christensenella_minuta	-0.0933951	0.876718	0.677348	GGB79973_SGB14342	-0.10831	0.925388	0.71495	Olsenella_sp_AF16_14LB	-0.10454	0.862763	0.666566	Blautia_wexlerae	-0.0624997	0.979869	0.757042
GGB33586_SGB53517	0.128513	0.901011	0.698743	Coprobacillus_cateniformis	-0.179247	0.961356	0.745542	GGB9760_SGB15373	-0.101155	0.868241	0.67333	GGB9186_SGB14125	-0.0730315	0.966251	0.749338	Phascolarctobacterium_faecium	-0.248246	0.878484	0.681273	Firmicutes_bacterium_AF16_15	0.188978	0.925388	0.717648	Clostridium_sp_AT4	0.189517	0.867689	0.672902	Parabacteroides_distasonis	-0.0780858	0.979869	0.759898
Streptococcus_australis	0.0845325	0.901011	0.70137	GGB14025_SGB14906	-0.141473	0.961356	0.748345	Bacteroides_caccae	0.157925	0.869979	0.677214	Lachnotalea_sp_AF33_28	0.105393	0.967419	0.753064	Collinsella_SGB4121	0.14791	0.885195	0.689059	Desulfovibrio_SGB5077	-0.139997	0.925388	0.720346	Clostridium_symbiosum	-0.186634	0.869491	0.676834	Bifidobacterium_pseudocatenulatum	-0.133166	0.979869	0.762755
Eisenbergiella_massiliensis	0.143921	0.901011	0.703997	GGB3817_SGB5182	-0.166082	0.961356	0.751147	Clostridiaceae_bacterium_Marseille_Q3526	0.143641	0.871806	0.681178	Dialister_hominis	-0.107899	0.968613	0.756817	Eisenbergiella_sp_OF01_20	-0.117395	0.88535	0.69176	Sutterella_wadsworthensis	0.103002	0.925388	0.723044	Streptococcus_SGB14888	-0.0811016	0.875388	0.683976	Clostridium_sp_AT4	-0.0924462	0.979869	0.765612
GGB9760_SGB15373	0.0811488	0.906466	0.710902	GGB3653_SGB4964	0.108333	0.961356	0.75395	Eubacterium_sp_AF34_35BH	0.159579	0.871806	0.68372	Coprobacillus_cateniformis	-0.156838	0.968613	0.759641	Dysosmobacter_welbionis	-0.139331	0.886824	0.695498	Rothia_mucilaginosa	-0.0693547	0.925388	0.725742	Bacteroides_ovatus	0.260713	0.877694	0.688337	Eisenbergiella_tayi	0.156119	0.979869	0.768468
Clostridium_sp_chh4_2	-0.114462	0.907599	0.714436	GGB79916_SGB4587	-0.256502	0.961356	0.756753	Candidatus_Schneewindia_gallinarum	-0.0933201	0.871806	0.686261	GGB3817_SGB5182	0.100343	0.968613	0.762465	Mediterraneibacter_butyricigenes	-0.0843122	0.89602	0.705322	Bacteroides_finegoldii	0.154787	0.925388	0.728439	Streptococcus_sanguinis	-0.124195	0.877694	0.690896	Clostridium_spiroforme	0.117398	0.979869	0.771325
Ruminococcus_torques	0.140985	0.908439	0.717746	Candidatus_Parachristensenella_avicola	0.0919884	0.961356	0.759556	Clostridia_bacterium_UC5_1_1D1	0.140599	0.87278	0.689572	Candidatus_Pseudoruminococcus_merdavium	0.0642105	0.968613	0.765289	Streptococcus_mitis	0.0726327	0.898923	0.710228	Anaerotignum_faecicola	0.117401	0.928321	0.733455	Mediterraneibacter_butyricigenes	-0.0832972	0.879018	0.694501	Coprococcus_comes	-0.152731	0.979869	0.774182
Roseburia_faecis	0.179023	0.911236	0.722613	GGB9186_SGB14125	-0.0928409	0.961356	0.762358	Ruminococcus_torques	-0.171977	0.873117	0.692384	Actinomyces_graevenitzii	0.0836573	0.968613	0.768113	GGB9719_SGB15272	-0.148858	0.899796	0.713541	Collinsella_SGB14861	0.13597	0.928321	0.736162	Blautia_sp_Marseille_P3087	0.0986237	0.881123	0.698733	Faecalibacillus_intestinalis	-0.0959325	0.979869	0.777039
GGB2982_SGB3964	0.0619939	0.919043	0.731483	Eisenbergiella_sp_OF01_20	-0.117752	0.961356	0.765161	Raoultibacter_timonensis	-0.0829888	0.87426	0.69584	GGB2980_SGB3962	0.117645	0.971463	0.773205	Mogibacterium_diversum	0.0771205	0.899796	0.716164	Streptococcus_thermophilus	0.107324	0.930719	0.740776	GGB9719_SGB15272	0.14634	0.881123	0.701302	Clostridium_leptum	-0.118144	0.979869	0.779896
Parasutterella_SGB9260	-0.141848	0.92682	0.740375	Eisenbergiella_massiliensis	0.120872	0.961356	0.767964	Bacteroides_ovatus	-0.259291	0.875594	0.699454	Lacrimispora_amygdalina	0.13165	0.971896	0.776383	Anaeromassilibacillus_sp_An250	-0.13215	0.903773	0.721964	Phocaeicola_massiliensis	-0.109052	0.934968	0.746884	Bittarella_massiliensis	0.130845	0.882376	0.704872	Clostridiaceae_bacterium_AF18_31LB	-0.1031	0.979869	0.782752
Holdemania_filiformis	-0.104744	0.92682	0.743077	Collinsella_SGB14861	-0.120139	0.961356	0.770767	Dialister_hominis	-0.19946	0.875594	0.702007	Mediterraneibacter_glycyrrhizinilyticus	-0.1698	0.971896	0.779217	Pseudoflavonifractor_capillosus	0.0944685	0.903773	0.724599	Clostridiales_bacterium_KLE1615	0.174916	0.934968	0.74961	Bacteroides_eggerthii	-0.097489	0.885805	0.710194	Clostridium_SGB4750	-0.11298	0.979869	0.785609
GGB51959_SGB72479	0.0831235	0.92682	0.74578	Lachnotalea_sp_AF33_28	0.105175	0.961356	0.77357	Parabacteroides_gordonii	0.115016	0.875594	0.704559	GGB9760_SGB15373	0.0843612	0.971896	0.78205	Parabacteroides_goldsteinii	-0.15978	0.905228	0.728405	GGB2982_SGB3964	0.0733139	0.934968	0.752336	Candidatus_Pseudoruminococcus_merdavium	0.059315	0.887161	0.713867	Clostridium_sp_AM33_3	0.117915	0.979869	0.788466
GGB45497_SGB63169	0.0536645	0.927224	0.748808	Bacteroides_fragilis	-0.153361	0.961614	0.776581	Butyricimonas_virosa	0.124898	0.876312	0.707693	GGB9453_SGB14845	0.132585	0.971896	0.784884	Alistipes_sp_AF17_16	-0.11446	0.905228	0.731044	GGB2987_SGB3969	0.0861044	0.93778	0.757333	GGB32387_SGB47381	0.108596	0.887449	0.716686	Blautia_SGB4815	-0.076967	0.979869	0.791323
GGB3510_SGB4687	-0.0641338	0.927224	0.751511	Parabacteroides_merdae	0.162102	0.965652	0.782657	Oscillibacter_valericigenes	0.106359	0.877407	0.711134	Ruminococcus_SGB4421	-0.137179	0.971896	0.787717	Clostridium_sp_AF36_4	-0.0902812	0.906017	0.734323	GGB9758_SGB15368	0.108308	0.93778	0.760067	Eubacterium_limosum	-0.14464	0.891702	0.722721	Bacteroides_salyersiae	0.0482213	0.979869	0.794179
Streptococcus_mitis	-0.0505895	0.927224	0.754215	Lachnospira_sp_NSJ_43	-0.155615	0.96573	0.785535	Veillonella_rogosae	-0.146959	0.882817	0.718093	Streptococcus_SGB14888	0.0881472	0.971896	0.790551	Faecalicatena_contorta	-0.150473	0.908498	0.738982	Coprococcus_catus	0.0908781	0.940141	0.764721	Enterocloster_clostridioformis	-0.109879	0.89343	0.726726	Blautia_sp_Marseille_P3087	-0.0708316	0.979869	0.797036
Blautia_sp_Marseille_P3087	0.0694018	0.930011	0.759193	Clostridium_butyricum	0.124772	0.968541	0.790646	Fournierella_massiliensis	0.0909306	0.882817	0.720667	Catenibacillus_scindens	-0.112563	0.971896	0.793384	Actinomyces_naeslundii	0.064155	0.908498	0.741631	GGB9619_SGB15067	0.139546	0.940141	0.767462	Christensenellaceae_bacterium_NSJ_63	-0.101723	0.895238	0.730807	Parabacteroides_goldsteinii	0.147615	0.979869	0.799893
Anaerofustis_stercorihominis	0.0817735	0.930011	0.761904	Pseudoflavonifractor_sp_An184	0.115854	0.968541	0.793469	Anaeromassilibacillus_sp_An250	-0.125548	0.887792	0.727316	GGB58233_SGB79883	0.098134	0.971896	0.796218	Haemophilus_parainfluenzae	-0.129874	0.908885	0.744597	Clostridium_sp_AT4	-0.151631	0.941294	0.771147	Actinomyces_SGB17132	0.0522506	0.899785	0.737142	Bifidobacterium_breve	-0.12169	0.979869	0.80275
Catenibacterium_SGB4425	0.0949503	0.936649	0.770073	Phascolarctobacterium_faecium	-0.111677	0.96937	0.796975	GGB9765_SGB15382	-0.0544456	0.887792	0.729904	Dorea_formicigenerans	-0.100169	0.971896	0.799051	Blautia_sp_Marseille_P3087	0.0733857	0.915658	0.752815	Holdemania_massiliensis	-0.0929368	0.941294	0.773892	Christensenella_hongkongensis	0.106725	0.900002	0.739943	Streptococcus_australis	0.055933	0.979869	0.805606
Hydrogeniiclostidium_mannosilyticum	0.0851428	0.937626	0.77361	GGB3537_SGB4727	0.0905212	0.970758	0.800946	Murimonas_intestini	-0.138897	0.887792	0.732493	Granulicatella_SGB8255	-0.0933579	0.971896	0.801885	Emergencia_timonensis	-0.0800475	0.917505	0.757009	Gemmiger_formicilis	0.153046	0.941294	0.776636	Dialister_invisus	-0.179714	0.901663	0.743938	Parabacteroides_faecis	0.0883855	0.979869	0.808463
Veillonella_atypica	0.0881276	0.937626	0.776344	Alistipes_shahii	-0.11183	0.970758	0.803776	Streptococcus_gordonii	-0.0815843	0.887792	0.735081	Clostridium_sp_AF20_17LB	0.14398	0.971896	0.804718	Massilioclostridium_coli	-0.0656978	0.918114	0.760188	Bacteroides_salyersiae	0.0532331	0.941294	0.77938	Turicibacter_sanguinis	0.0845235	0.901663	0.746567	Bittarella_massiliensis	-0.0945202	0.979869	0.81132
GGB2653_SGB3574	-0.085766	0.938546	0.779842	Luxibacter_massiliensis	-0.0589169	0.970758	0.806607	Collinsella_SGB4121	-0.119	0.88866	0.738391	GGB51959_SGB72479	0.0732671	0.971896	0.807552	Actinomyces_SGB17168	0.0793868	0.920542	0.764882	Clostridium_sp_Marseille_P3244	-0.0936283	0.941294	0.782125	Oscillibacter_valericigenes	-0.0695421	0.903851	0.751013	Luxibacter_massiliensis	0.0671115	0.979869	0.814177
Intestinibacter_bartlettii	0.0763089	0.938861	0.78284	Anaerotignum_faecicola	0.0840722	0.976785	0.814462	Dialister_invisus	0.175691	0.890224	0.742286	Intestinibacter_bartlettii	0.0955455	0.973226	0.811495	Massiliimalia_timonensis	0.0767055	0.920542	0.767566	Actinomyces_graevenitzii	0.0633021	0.941294	0.784869	Actinomyces_SGB17168	-0.0731098	0.916166	0.763917	GGB4456_SGB6141	0.0561197	0.979869	0.817033
GGB14025_SGB14906	0.0891471	0.938923	0.785629	Clostridium_saudiense	0.120831	0.976785	0.81731	GGB2848_SGB3813	-0.0705941	0.890224	0.744881	Negativibacillus_massiliensis	0.152219	0.973226	0.814332	Clostridiales_bacterium	-0.133452	0.924769	0.773786	Enterocloster_clostridioformis	0.085635	0.943773	0.789687	Ruminococcus_lactaris	0.0714681	0.919429	0.769319	Prevotella_copri_clade_A	-0.200499	0.979869	0.81989
Candidatus_Parachristensenella_avicola	-0.0519461	0.938923	0.788367	Oscillibacter_sp_ER4	-0.0894366	0.977391	0.820667	Clostridiaceae_bacterium_AF18_31LB	0.146093	0.891169	0.74827	Blautia_caecimuris	-0.129299	0.976417	0.819848	Ruminococcus_lactaris	0.0783501	0.924769	0.776482	Clostridiaceae_bacterium_AF18_31LB	-0.0910128	0.944669	0.793192	GGB2987_SGB3969	-0.0573863	0.919665	0.772197	Collinsella_tanakaei	-0.137367	0.979869	0.822747
Clostridium_sp_AF27_2AA	0.0529751	0.93954	0.791624	Ruminococcus_bromii	0.204031	0.977391	0.823516	Massilimicrobiota_sp_An134	-0.101711	0.891574	0.751209	Ruminococcus_sp_AF13_28	0.14879	0.976417	0.822695	GGB3746_SGB5089	-0.184557	0.924769	0.779179	Dialister_hominis	0.0726175	0.948245	0.798958	Butyricicoccus_sp_AM29_23AC	0.0828466	0.919761	0.774959	Sutterella_wadsworthensis	-0.0642105	0.979869	0.825604
Christensenellaceae_bacterium_NSJ_63	0.0754906	0.942101	0.796529	Actinomyces_sp_ICM47	0.075734	0.977391	0.826366	Clostridium_symbiosum	0.148479	0.891634	0.75386	Eubacteriaceae_bacterium_Marseille_Q4139	0.0898867	0.9776	0.826542	Hydrogenoanaerobacterium_saccharovorans	0.135645	0.93007	0.786356	Dorea_longicatena	0.0740264	0.948245	0.801723	Anaerotignum_lactatifermentans	0.0925188	0.930861	0.787025	Clostridium_sp_AF20_17LB	0.116216	0.979869	0.828461
Blautia_hydrogenotrophica	0.0806608	0.942426	0.799551	Holdemania_massiliensis	-0.0651563	0.978693	0.83032	Bacteroides_salyersiae	0.0608577	0.891634	0.756459	Clostridium_butyricum	0.100491	0.977814	0.829574	Bacteroides_salyersiae	0.0475995	0.93007	0.789068	Adlercreutzia_equolifaciens	-0.102832	0.948245	0.804487	GGB3463_SGB4621	0.111842	0.930861	0.789739	Butyricimonas_virosa	0.0807722	0.979869	0.831317
Hungatella_hathewayi	-0.097774	0.944257	0.803858	Lachnospiraceae_bacterium_NSJ_29	0.0925386	0.978693	0.833173	Clostridium_sp_AM22_11AC	0.10752	0.896953	0.763587	GGB33512_SGB15201	0.0779459	0.984149	0.837818	Bittarella_massiliensis	0.0969729	0.932874	0.794167	Luxibacter_massiliensis	0.0708007	0.952124	0.810555	Dielma_fastidiosa	-0.0763358	0.930861	0.792453	TM7_phylum_sp_oral_taxon_352	0.0524316	0.979869	0.834174
Lachnotalea_sp_AF33_28	-0.0389786	0.949595	0.81117	Lachnospira_pectinoschiza	0.114613	0.978693	0.836027	Clostridia_bacterium_UC5_1_1C12	-0.0680085	0.896953	0.766202	Intestinimonas_massiliensis	0.0644905	0.984149	0.840687	Harryflintia_acetispora	-0.0467832	0.938123	0.801371	Blautia_glucerasea	0.110502	0.952124	0.81333	Clostridium_sp_AM42_4	0.0614562	0.930861	0.795167	Bifidobacterium_dentium	-0.0982153	0.979869	0.837031
Sellimonas_intestinalis	0.0972574	0.957685	0.820873	Romboutsia_timonensis	-0.0845469	0.978693	0.83888	Hungatella_hathewayi	0.140361	0.897019	0.768874	Butyricicoccus_sp_AM29_23AC	-0.0459598	0.984174	0.843578	Desulfovibrio_SGB5076	-0.0964712	0.943385	0.808616	GGB79734_SGB15291	0.0920531	0.953855	0.81759	Actinomyces_naeslundii	-0.047429	0.930861	0.797881	GGB2982_SGB3964	-0.0569707	0.979869	0.839888
Collinsella_SGB4121	-0.0685114	0.957685	0.823665	Clostridium_sp_1001270J_160509_D11	-0.0877523	0.978693	0.841733	GGB9531_SGB14932	0.0969815	0.897019	0.771489	Clostridiales_Family_XIII_bacterium_BX16	0.0567396	0.984174	0.846447	Lachnoclostridium_phocaeense	-0.0647672	0.943385	0.811366	GGB52130_SGB14966	-0.0538282	0.953855	0.820371	Odoribacter_splanchnicus	0.0638729	0.931537	0.801176	Klebsiella_pneumoniae	0.0913853	0.981979	0.84456
Phocaeicola_massiliensis	-0.0333738	0.959219	0.82778	Bifidobacterium_breve	-0.101373	0.978693	0.844587	Evtepia_gabavorous	0.117438	0.899587	0.77632	Eisenbergiella_massiliensis	-0.0664225	0.984498	0.849596	Anaerostipes_hadrus	0.0814572	0.948775	0.818768	Bacteroides_ovatus	-0.120238	0.955269	0.824372	Clostridiales_bacterium_NSJ_32	0.0587226	0.931651	0.80399	Eubacterium_rectale	0.129654	0.982432	0.847813
Hydrogenoanaerobacterium_saccharovorans	0.066563	0.968679	0.838768	GGB3534_SGB4722	0.0642446	0.978693	0.84744	Gordonibacter_urolithinfaciens	0.0790495	0.902901	0.781812	Fusicatenibacter_saccharivorans	0.0527087	0.98993	0.85717	Bifidobacterium_bifidum	0.144259	0.948775	0.821534	Enterocloster_bolteae	-0.0823453	0.955269	0.827157	Anaerobutyricum_soehngenii	0.130691	0.932105	0.8071	Parabacteroides_merdae	0.0877022	0.982432	0.850677
Roseburia_intestinalis	0.0729008	0.976623	0.848495	Fenollaria_massiliensis	0.0478571	0.978693	0.850293	Clostridium_saudiense	-0.140284	0.903346	0.784831	Oscillibacter_sp_ER4	0.0557105	0.98993	0.860056	Butyricicoccus_sp_AM29_23AC	0.0729608	0.948775	0.8243	Lacrimispora_celerecrescens	-0.094186	0.955269	0.829942	Oscillibacter_sp_ER4	0.0744274	0.932708	0.810341	Holdemania_massiliensis	0.066378	0.982432	0.853541
GGB3363_SGB4447	0.0365674	0.977301	0.851933	Angelakisella_massiliensis	0.0748702	0.978693	0.853147	Streptococcus_thermophilus	0.0780303	0.904656	0.788607	GGB9453_SGB14844	-0.0512357	0.98993	0.862942	GGB58233_SGB79883	-0.0765849	0.948775	0.827066	GGB58233_SGB79883	-0.0725209	0.955269	0.832727	Clostridiales_Family_XIII_bacterium_BX16	-0.062027	0.932708	0.81306	Clostridium_sp_AF34_10BH	0.0712366	0.982432	0.856406
Turicibacter_bilis	-0.0518144	0.97789	0.855298	Gordonibacter_urolithinfaciens	-0.0536927	0.978693	0.856	Ruminococcus_bromii	0.133949	0.904656	0.791244	Streptococcus_mitis	0.0348522	0.98993	0.865828	Parabacteroides_merdae	0.101628	0.951452	0.832174	Blautia_hansenii	-0.107193	0.955269	0.835512	GGB9453_SGB14844	0.0582286	0.932708	0.815779	Faecalicatena_fissicatena	0.0557137	0.982432	0.85927
GGB9453_SGB14845	0.0488314	0.97789	0.858149	Clostridium_sp_AF36_4	-0.0635798	0.978693	0.858853	Lachnotalea_sp_AF33_28	0.0443	0.908054	0.796864	GGB2848_SGB3813	-0.032133	0.992707	0.871151	Actinomyces_oris	-0.04392	0.951452	0.834947	Raoultibacter_timonensis	0.0473829	0.955269	0.838297	Desulfovibrio_SGB5076	0.0653252	0.945155	0.829422	Eubacterium_sp_AF34_35BH	-0.0732292	0.982432	0.862134
Clostridium_scindens	-0.0578535	0.980471	0.863272	Pseudoflavonifractor_capillosus	0.0578302	0.978693	0.861707	Adlercreutzia_equolifaciens	0.108886	0.914139	0.804868	Klebsiella_variicola	0.0418706	0.992707	0.874045	Parasutterella_excrementihominis	-0.106641	0.957192	0.842776	Massilimicrobiota_timonensis	-0.0636578	0.955269	0.841082	Eubacteriaceae_bacterium_Marseille_Q4139	-0.0691712	0.945155	0.832178	Gemmiger_formicilis	0.0969531	0.982432	0.864998
Lawsonibacter_asaccharolyticus	-0.0551336	0.981244	0.866813	Clostridium_SGB6179	0.0891421	0.978693	0.86456	Enterocloster_bolteae	-0.0821079	0.921908	0.814397	Clostridium_sp_AT4	0.044956	0.992714	0.876946	Clostridium_scindens	0.0866505	0.959004	0.847167	Parabacteroides_gordonii	-0.0563505	0.955269	0.843867	Lachnoclostridium_sp_An138	-0.0663176	0.945155	0.834933	Lacrimispora_celerecrescens	0.0753431	0.982432	0.867862
Streptococcus_gordonii	0.0277533	0.98151	0.869909	Clostridium_sp_AM49_4BH	0.0768401	0.978693	0.867413	Bilophila_wadsworthia	-0.0914072	0.92282	0.817893	Collinsella_aerofaciens	-0.0646685	0.992714	0.87984	Merdimonas_faecis	-0.0519978	0.96179	0.852432	TM7_phylum_sp_oral_taxon_352	0.0329491	0.955269	0.846652	GGB45497_SGB63169	0.0341859	0.945155	0.837689	Romboutsia_timonensis	-0.0845069	0.982432	0.870727
Mediterraneibacter_butyricigenes	0.0243467	0.98151	0.872771	Actinomyces_sp_ICM58	-0.051284	0.978693	0.870267	Ruthenibacterium_lactatiformans	-0.0660669	0.92282	0.820583	GGB51510_SGB71883	-0.0466075	0.992714	0.882734	Streptococcus_SGB14888	0.0332219	0.962769	0.856106	Bacteroides_xylanisolvens	0.11334	0.955324	0.849486	Streptococcus_gordonii	-0.0414083	0.945155	0.840444	Lachnospiraceae_bacterium	0.137473	0.982432	0.873591
Alistipes_putredinis	-0.0562349	0.983814	0.877688	Faecalicatena_contorta	0.079225	0.979263	0.873628	Luxibacter_massiliensis	0.0511099	0.92282	0.823274	GGB3444_SGB4594	-0.0549641	0.992714	0.885629	Oscillibacter_valericigenes	0.0343556	0.963918	0.859939	Clostridium_sp_AF20_17LB	0.0959683	0.955841	0.852732	Blautia_glucerasea	0.0709891	0.945155	0.8432	Anaerobutyricum_soehngenii	-0.0801161	0.982432	0.876455
Clostridium_leptum	-0.0513186	0.983814	0.880556	Lachnoclostridium_phocaeense	-0.0296015	0.979263	0.876483	Streptococcus_pasteurianus	0.117329	0.92282	0.825964	Streptococcus_thermophilus	0.0376192	0.992714	0.888523	Parasutterella_SGB9260	0.0629012	0.964915	0.863641	Actinomyces_oris	-0.0453724	0.956285	0.855917	TM7_phylum_sp_oral_taxon_352	0.0274124	0.945155	0.845955	Alistipes_communis	0.0477543	0.982432	0.879319
Clostridia_bacterium_UC5_1_1D1	0.0371878	0.983814	0.883425	Enterocloster_lavalensis	0.0700302	0.979263	0.879338	GGB51959_SGB72479	0.0530677	0.92282	0.828655	Enterocloster_aldenensis	-0.0526619	0.992714	0.891417	Streptococcus_thermophilus	0.0376095	0.96593	0.867366	Lachnospiraceae_bacterium	0.134362	0.959973	0.862017	Faecalicatena_contorta	0.0742766	0.945947	0.849422	Adlercreutzia_equolifaciens	0.0839115	0.982432	0.882184
GGB9453_SGB14844	0.0312862	0.984374	0.886797	Odoribacter_splanchnicus	0.0649762	0.979642	0.882535	Blautia_hydrogenotrophica	0.0682956	0.924998	0.833307	Frisingicoccus_SGB4673	-0.0341823	0.992714	0.894311	Bacteroides_eggerthii	-0.037343	0.96593	0.870182	Alistipes_shahii	-0.0546023	0.959973	0.864815	Lachnotalea_sp_AF33_28	-0.0290627	0.946043	0.852266	GGB2980_SGB3962	0.0686354	0.982432	0.885048
GGB2848_SGB3813	-0.0208447	0.984374	0.889667	Bilophila_wadsworthia	0.0320953	0.979642	0.885391	Anaerofustis_stercorihominis	-0.0608047	0.928212	0.838909	Anaerostipes_hadrus	0.0249901	0.992832	0.897312	Enterococcus_avium	0.0379677	0.972289	0.878745	Roseburia_faecis	0.114832	0.959973	0.867614	Clostridiaceae_bacterium_Marseille_Q3526	0.0559054	0.947289	0.856151	Blautia_hydrogenotrophica	0.0688896	0.982432	0.887912
Raoultibacter_timonensis	0.0192917	0.984731	0.892861	Clostridium_SGB4751	0.0332336	0.979642	0.888247	Mesosutterella_multiformis	0.076198	0.939026	0.85142	Dysosmobacter_welbionis	-0.0288035	0.992832	0.900206	Pseudoflavonifractor_gallinarum	0.0345781	0.982117	0.890491	Massilimicrobiota_sp_An134	0.0436983	0.959973	0.870413	Clostridium_sp_1001270H_150608_G6	0.0470995	0.948464	0.859978	Eisenbergiella_sp_OF01_20	-0.0506507	0.982432	0.890776
GGB55957_SGB77276	0.0222379	0.990559	0.901034	Clostridium_fessum	0.0498332	0.979642	0.891103	Veillonella_atypica	0.0626388	0.943937	0.858625	Sanguibacter_SGB15121	0.044942	0.992832	0.903101	Massilimicrobiota_sp_An134	0.0312881	0.982117	0.893354	Eubacterium_limosum	-0.0466974	0.963229	0.876173	Murimonas_intestini	-0.0512112	0.960995	0.874142	Enterobacter_roggenkampii	0.0452116	0.982432	0.893641
Bifidobacterium_pseudocatenulatum	-0.0280648	0.992125	0.905351	Frisingicoccus_SGB4673	-0.0366048	0.979642	0.893959	Veillonella_dispar	-0.0477511	0.953977	0.870539	Actinomyces_SGB17168	0.0218353	0.992832	0.905995	Oxalobacter_formigenes	0.0186475	0.982117	0.896217	Eisenbergiella_massiliensis	-0.0572202	0.964674	0.8803	Clostridium_saudiense	-0.0646364	0.963723	0.879433	Clostridium_sp_1001270H_150608_G6	-0.0693997	0.982432	0.896505
Parasutterella_excrementihominis	-0.0354492	0.992125	0.908243	Harryflintia_acetispora	0.0340782	0.979642	0.896816	Christensenella_hongkongensis	0.0370715	0.962285	0.880926	Pseudoflavonifractor_capillosus	0.0290756	0.992832	0.90889	GGB3034_SGB4030	-0.0136727	0.983285	0.90015	Bifidobacterium_pseudocatenulatum	-0.0648027	0.966434	0.884724	Fusobacterium_ulcerans	0.047469	0.963723	0.882242	Rothia_mucilaginosa	0.0364107	0.982432	0.899369
Akkermansia_muciniphila	0.0259875	0.992125	0.911136	Anaerotignum_lactatifermentans	-0.0390365	0.98064	0.900588	Pseudoflavonifractor_capillosus	0.0296195	0.962285	0.883731	Mediterraneibacter_butyricigenes	0.0201688	0.992832	0.911784	Massilimicrobiota_timonensis	0.027763	0.983285	0.903016	Clostridiales_bacterium_NSJ_32	-0.0292363	0.966434	0.887541	Streptococcus_salivarius	-0.0209999	0.97993	0.899936	GGB3002_SGB3993	-0.0598851	0.982432	0.902233
GGB9770_SGB15390	0.0168592	0.992125	0.914028	Vescimonas_coprocola	0.0635784	0.98064	0.903447	Negativibacillus_massiliensis	-0.0400836	0.967383	0.891233	Dialister_invisus	0.0443583	0.994922	0.916605	Sanguibacter_SGB15121	-0.0341421	0.983499	0.906081	Evtepia_gabavorous	0.0587185	0.974444	0.897739	Dysosmobacter_welbionis	0.0349973	0.97993	0.902793	GGB3005_SGB3996	0.0295678	0.983911	0.906461
Catenibacillus_scindens	0.0175751	0.992125	0.916921	GGB58233_SGB79883	-0.0426991	0.98064	0.906306	Phocaeicola_vulgatus	0.0632401	0.971857	0.898189	Alistipes_communis	0.0301806	0.994922	0.919505	Acidaminococcus_intestini	-0.0178272	0.985846	0.911117	Faecalicatena_fissicatena	-0.0369212	0.980034	0.905745	Rothia_mucilaginosa	-0.01935	0.980073	0.905782	Lachnospira_eligens	0.0890747	0.984298	0.909686
Lachnoclostridium_phocaeense	0.013546	0.992125	0.919813	Ruminococcus_SGB4421	-0.0507589	0.982047	0.910469	Candidatus_Avimonas_narfia	0.0259729	0.976469	0.905298	Clostridium_SGB4751	0.0226536	0.995786	0.923207	Tyzzerella_nexilis	0.0327883	0.986287	0.9144	Allisonella_histaminiformans	0.0279321	0.980034	0.908603	Bacteroides_stercoris	0.028307	0.980381	0.908924	Collinsella_SGB14861	-0.0491758	0.985582	0.913746
GGB3005_SGB3996	0.0140101	0.992125	0.922705	GGB2998_SGB3988	-0.0164586	0.982047	0.913332	Phocaeicola_plebeius	-0.0200641	0.977735	0.909322	Lachnoclostridium_sp_An138	0.0269505	0.995786	0.92611	Clostridia_bacterium_UC5_1_1D1	-0.02318	0.986287	0.917276	Alistipes_sp_AF17_16	0.0370562	0.980034	0.91146	Clostridiales_bacterium	-0.0393808	0.981951	0.913243	Sellimonas_intestinalis	0.0539491	0.985965	0.916976
Actinomyces_sp_ICM58	-0.0113525	0.992125	0.925598	Erysipelotrichaceae_bacterium_3_1_53	0.0239575	0.982047	0.916195	Clostridium_scindens	0.032592	0.978191	0.912598	Actinomyces_sp_ICM58	0.0215347	0.9979	0.930986	Bacteroides_stercoris	-0.0181722	0.988709	0.922411	Clostridium_sp_1001270J_160509_D11	-0.0406334	0.981474	0.915661	Mogibacterium_sp_NSJ_24	-0.03146	0.981951	0.916106	Actinomyces_graevenitzii	-0.0304722	0.985965	0.919851
Dysosmobacter_welbionis	0.0127095	0.994227	0.930457	Anaerobutyricum_hallii	-0.0521089	0.985926	0.922689	Coprobacillus_cateniformis	-0.0309024	0.978191	0.91545	Blautia_producta	-0.0300106	0.998638	0.934585	GGB2848_SGB3813	0.0117206	0.988709	0.925294	GGB3510_SGB4687	0.017062	0.981474	0.918523	Sutterella_wadsworthensis	0.0452845	0.981951	0.918969	GGB52130_SGB14966	-0.0276547	0.990123	0.926616
Clostridium_SGB6179	-0.0156638	0.994227	0.933356	Streptococcus_salivarius	0.0192475	0.98595	0.925585	GGB2653_SGB3574	-0.0282053	0.978191	0.918301	GGB9614_SGB15049	-0.0401055	0.998638	0.937497	Klebsiella_pneumoniae	-0.0190457	0.988709	0.928176	Parabacteroides_distasonis	0.0196451	0.985303	0.924978	Clostridium_SGB4751	0.0178925	0.982362	0.922218	GGB9760_SGB15373	-0.0360454	0.991046	0.93037
Christensenella_minuta	0.00764827	0.994466	0.936479	Blautia_faecis	0.0156226	0.98595	0.92846	Pseudoflavonifractor_sp_An184	-0.0220331	0.980695	0.923512	GGB80011_SGB15265	-0.0226694	0.998638	0.940408	Bacteroides_ovatus	0.0310468	0.989997	0.932271	Candidatus_Cibionibacter_quicibialis	0.0549137	0.985303	0.927851	Granulicatella_SGB8255	0.0196575	0.982362	0.925082	Blautia_caecimuris	0.0346684	0.995176	0.937148
Enterocloster_clostridioformis	0.0121103	0.995825	0.940663	Blautia_obeum	-0.0307341	0.98595	0.931334	Clostridium_sp_chh4_2	0.0159752	0.987907	0.933184	Candidatus_Schneewindia_gallinarum	0.0234727	0.99945	0.944087	Eubacterium_limosum	-0.0217822	0.989997	0.935157	GGB3363_SGB4448	0.0237496	0.985303	0.930723	Candidatus_Parachristensenella_avicola	-0.0151211	0.982362	0.927946	Intestinibacter_bartlettii	-0.018685	0.995176	0.94005
Anaerotruncus_colihominis	0.0119425	0.995983	0.943716	Clostridium_sp_AM33_3	0.0326105	0.98595	0.934209	GGB9453_SGB14844	0.0138323	0.989224	0.937311	Murimonas_intestini	0.0192494	0.99945	0.947	GGB33586_SGB53517	0.0144517	0.989997	0.938044	Ruminococcaceae_bacterium_AM28_23LB	0.0366971	0.985303	0.933596	Streptococcus_thermophilus	0.0191042	0.98352	0.931906	Parasutterella_excrementihominis	-0.0550491	0.995176	0.942951
Phocaeicola_dorei	-0.0148108	0.997349	0.947918	GGB9453_SGB14845	0.0345228	0.98595	0.937083	Hydrogenoanaerobacterium_saccharovorans	-0.0128259	0.992468	0.943279	Odoribacter_splanchnicus	0.00730525	0.999661	0.950115	Rothia_mucilaginosa	0.00481413	0.989997	0.94093	Enterocloster_lavalensis	0.034017	0.985303	0.936468	Bacteroides_intestinalis	0.0317495	0.986282	0.9374	Oscillibacter_sp_ER4	-0.0236754	0.995176	0.945853
Streptococcus_anginosus	0.00508391	0.997349	0.950826	GGB9480_SGB14874	0.0228765	0.98595	0.939958	GGB3818_SGB5183	0.00775767	0.992468	0.946172	GGB3537_SGB4727	0.00646736	0.999661	0.953029	Lacrimispora_amygdalina	-0.00939531	0.994911	0.948501	Phocaeicola_plebeius	0.0261401	0.985303	0.939341	Bifidobacterium_pseudocatenulatum	-0.0199474	0.988725	0.942604	Coprococcus_catus	0.0167641	0.995176	0.948754
Streptococcus_pasteurianus	-0.00947701	0.998927	0.955243	Peptoniphilus_lacrimalis	0.0210376	0.98595	0.942832	Intestinibacter_bartlettii	-0.00737766	0.994752	0.951249	Holdemania_filiformis	0.0147578	0.999661	0.955944	Eubacterium_callanderi	0.00330848	0.996817	0.953225	Phocea_massiliensis	0.0299127	0.986424	0.943286	Tyzzerella_nexilis	-0.027881	0.988725	0.945486	GGB79734_SGB15291	0.0187225	0.995176	0.951655
Clostridiaceae_bacterium_Marseille_Q3526	0.000654764	0.999807	0.958998	Sutterella_wadsworthensis	-0.0207937	0.98595	0.945707	Sellimonas_intestinalis	-0.00509827	0.997501	0.956787	Hungatella_hathewayi	0.0263274	0.999661	0.958858	Sellimonas_intestinalis	-0.00530474	0.996937	0.956246	Dysosmobacter_sp_BX15	-0.0446268	0.986424	0.946162	GGB9770_SGB15390	0.00872891	0.992805	0.952282	Faecalicatena_contorta	0.0315602	0.995176	0.954557
Dialister_invisus	-0.00732534	0.999807	0.961913	Blautia_caecimuris	0.0298151	0.990455	0.952915	Eisenbergiella_sp_OF01_20	0.00318971	0.997501	0.959695	GGB14025_SGB14906	0.00817104	0.999661	0.961773	Clostridium_SGB6179	-0.00289532	0.996937	0.959152	Bifidobacterium_dentium	0.012798	0.986424	0.949038	Anaerotruncus_colihominis	-0.0148708	0.992805	0.955177	GGB45497_SGB63169	0.00843002	0.995176	0.957458
Streptococcus_sanguinis	-0.00472551	0.999807	0.964828	Bacteroides_uniformis	0.016263	0.990455	0.955803	Faecalicatena_contorta	-0.00190394	0.998627	0.963689	Lachnoclostridium_sp_An131	0.015751	0.999661	0.964687	Bacteroides_finegoldii	0.0015332	0.997868	0.962957	Clostridium_butyricum	-0.019819	0.98873	0.954139	Faecalimonas_umbilicata	-0.0160965	0.993488	0.958731	GGB9186_SGB14125	0.0127356	0.995176	0.96036
Mogibacterium_sp_BX12	-0.00164196	0.999807	0.967743	Desulfovibrio_SGB5077	0.0144344	0.990455	0.958691	Candidatus_Cibionibacter_quicibialis	0.000341005	0.999421	0.96737	GGB3000_SGB3991	-0.00457706	0.999661	0.967602				2.92397e-05	Streptococcus_mutans	-0.0141876	0.98873	0.957021	Anaerofustis_stercorihominis	-0.0080655	0.993488	0.961627	Clostridia_bacterium_UC5_1_1C12	-0.0189322	0.995176	0.963261
Gordonibacter_urolithinfaciens	-0.0012402	0.999807	0.970658	Hydrogeniiclostidium_mannosilyticum	-0.0187516	0.993799	0.964826				6.55926e-05	GGB3034_SGB4030	0.00559564	0.999661	0.970516				7.85326e-05	GGB3463_SGB4621	-0.016882	0.988827	0.959998	Enterocloster_asparagiformis	0.00503263	0.994542	0.965546	GGB51441_SGB71759	0.0214008	0.995176	0.966162
Actinomyces_naeslundii	-0.00145095	0.999807	0.973573	Bifidobacterium_longum	-0.0127745	0.993938	0.967858				0.000155266	Lachnoclostridium_phocaeense	-0.00413051	0.999661	0.97343				0.000157366	Mediterraneibacter_butyricigenes	0.00716659	0.991066	0.965062	Ruminococcus_SGB4421	0.0045434	0.994542	0.968446	Clostridium_sp_chh4_2	-0.0142518	0.995176	0.969064
Clostridia_bacterium	0.00152801	0.999807	0.976488	Negativibacillus_massiliensis	0.0197688	0.994326	0.971134				0.000247065	Collinsella_SGB14861	-0.0139403	0.999661	0.976345				0.000209822	Oscillospiraceae_bacterium_Marseille_Q3528	0.00693475	0.991321	0.9682	Parasutterella_excrementihominis	0.00505186	0.994624	0.971426	GGB51510_SGB71883	-0.00509077	0.998315	0.975031
Peptoniphilus_lacrimalis	0.00187138	0.999807	0.979403	Parabacteroides_gordonii	0.00978246	0.994326	0.974033				0.000329419	GGB51441_SGB71759	0.0121141	0.999661	0.979259				0.000429177	Phascolarctobacterium_faecium	0.0101134	0.991937	0.971693	Clostridiales_bacterium_1_7_47FAA	0.00258158	0.99676	0.976418	Lachnospira_pectinoschiza	-0.0152704	0.998315	0.977942
Fusobacterium_varium	8.9362e-05	0.99984	0.98235	Faecalicatena_fissicatena	0.00534516	0.994523	0.977126				0.000415293	TM7_phylum_sp_oral_taxon_352	-0.0049778	0.999661	0.982174				0.000674143	Mogibacterium_sp_NSJ_24	-0.0108557	0.991937	0.974586	Mediterraneibacter_glycyrrhizinilyticus	0.00138835	0.997914	0.980458	Bacteroides_xylanisolvens	0.0186465	0.998315	0.980852
			1.84867e-05	GGB3000_SGB3991	-0.0071045	0.994523	0.980026				0.00097827	Oscillospiraceae_bacterium_NSJ_64	0.00520676	0.999661	0.985088				0.000840666	Clostridium_saudiense	0.00897588	0.992919	0.978445				1.11827e-05	Clostridium_sp_1001270J_160509_D11	0.00242186	0.998315	0.983763
			0.000148381	GGB45497_SGB63169	-0.00296863	0.994523	0.982925				0.00114131	GGB45497_SGB63169	0.000317488	0.999704	0.988046				0.00126149	Bacteroides_nordii	-0.00988688	0.994054	0.982461				5.12465e-05	Massilioclostridium_coli	0.00187623	0.998315	0.986673
			0.000222572	Enterocloster_aldenensis	0.0021277	0.997985	0.989256				0.00132472	GGB51647_SGB4348	-0.00327884	0.999704	0.990961				0.00141917	Ruminococcus_callidus	-0.00431427	0.994054	0.985359				9.92427e-05	Frisingicoccus_SGB4673	-0.00113743	0.998315	0.989584
			0.000375258	GGB3363_SGB4447	-0.00179618	0.997985	0.992166				0.00149032				0.0013023				0.00182244	Enterobacter_roggenkampii	0.00218168	0.99447	0.988671				0.000147475	Anaerofustis_stercorihominis	-0.00940834	0.998315	0.992494
			0.000562196	GGB2653_SGB3574	-0.00123906	0.998103	0.995193				0.00216196				0.00300462				0.00216331	Clostridiaceae_bacterium_OM02_2AC	0.00167873	0.996405	0.9935				0.000528699	Mediterraneibacter_butyricigenes	0.00618312	0.998315	0.995405
			0.000902505				0.00144929				0.00268512				0.00474094				0.00235997				0.000628019				0.000657299	Clostridiaceae_bacterium_Marseille_Q4143	-0.00623467	0.998315	0.998315

## Sheet: Supplementary Data6
Supplementary Data6: Sensitivity anaysis for the alterations of microbial species associated with diet, and diet-by-Autism Spectrum Disorder (ASD) interaction after 1:1-sample size matching. The low intake group is used as the reference compared to the high intake group.																											ASD		non-ASD
the Chinese Children Healthy Dietary Index (CCDI)							Protein intake							Magnesium intake							Starch intake						Starch low group	Starch high group	Starch low group	Starch high group
Feature	coef. for ASD	qval	coef. for non-ASD	qval	p for interaction		Feature	coef. for ASD	qval	coef. for non-ASD	qval	p for interaction		Feature	coef. for ASD	qval	coef. for non-ASD	qval	p for interaction		Feature	coef. for ASD	qval	coef. for non-ASD	qval	p for interaction	n=100	n=126	n=141	n=115
Megamonas_funiformis	0.939152	0.00216459	0.337931	0.914666	0.00886076		Megamonas_funiformis	0.857165	0.00280183	0.203829	0.970001	0.129774		Megamonas_funiformis	1.22901	0.00992874	0.126247	0.965221	0.0228083		Megamonas_funiformis	-0.689537	0.0103106	-0.627579	0.691936	0.114338	CCDI low group	CCDI high group	CCDI low group	CCDI high group
Lachnospiraceae_bacterium	1.15417	0.0530019	0.729087	0.892302	0.0110928		Fusicatenibacter_saccharivorans	0.762004	0.0140551	-0.601977	0.714684	0.0123682		Faecalimonas_umbilicata	-1.03483	0.015328	-1.40258	0.515292	0.528073		Blautia_obeum	-1.12064	0.0531242	-1.03738	0.633081	0.336149	n=128	n=103	n=88	n=147
Coprococcus_eutactus	0.378025	0.0909398	0.437916	0.866891	0.433729		Vescimonas_coprocola	1.43138	0.0159661	1.06874	0.755878	0.623088		Anaerotignum_faecicola	0.781901	0.0363027	0.19587	0.934367	0.387927		Vescimonas_coprocola	-1.34103	0.0543748	-0.787015	0.704161	0.341329	Protein low group	Protein high group	Protein low group	Protein high group
Clostridium_sp_AF34_10BH	1.803	0.0995199	0.393486	0.910442	0.139949		Eubacterium_ventriosum	1.03001	0.0162171	-0.429491	0.926061	0.124626		Desulfovibrio_SGB5077	0.827348	0.0626411	-0.316667	0.895813	0.794443		Eubacterium_rectale	-1.2602	0.0577645	-0.312682	0.909128	0.0554225	n=138	n=107	n=82	n=146
Bifidobacterium_longum	-0.62984	0.100652	-0.0127745	0.993938	0.0807246		Erysipelatoclostridium_ramosum	-1.95696	0.0168142	0.27842	0.965146	0.019735		Coprococcus_comes	0.673709	0.0771156	0.704745	0.880237	0.312827		GGB80011_SGB15265	-0.648648	0.0639939	0.280449	0.860639	0.0129586	Magnesium low group	Magnesium high group	Magnesium low group	Magnesium high group
GGB9480_SGB14874	0.470789	0.168601	0.0228765	0.98595	0.0728883		Bilophila_wadsworthia	1.02508	0.0200268	-0.11984	0.978422	0.0155066		Blautia_faecis	0.900601	0.0960578	-0.108829	0.946396	0.608901		Candidatus_Cibionibacter_quicibialis	-1.78248	0.0673354	0.0549137	0.985303	0.0445575	n=121	n=119	n=100	n=133
Desulfovibrio_SGB5077	0.708735	0.180815	0.0144344	0.990455	0.0413566		Candidatus_Cibionibacter_quicibialis	1.88296	0.0221468	0.508483	0.935478	0.349314		Ruminococcus_callidus	0.549986	0.100481	-0.138215	0.931457	0.983375		Erysipelatoclostridium_ramosum	1.81863	0.0797002	-0.369727	0.864163	0.000925459
Blautia_caecimuris	-1.80928	0.186182	0.0298151	0.990455	0.088431		Collinsella_aerofaciens	0.94055	0.0237373	-0.349038	0.954012	0.0778173		Merdimonas_faecis	-0.656406	0.119917	-0.417964	0.895813	0.961411		Clostridiales_bacterium_KLE1615	-1.11537	0.0828376	0.174916	0.934968	0.0298205
Dysosmobacter_sp_BX15	0.501171	0.186182	0.484365	0.866891	0.505279		Blautia_faecis	1.00333	0.028743	0.0741107	0.979714	0.164936		Bifidobacterium_longum	-0.49647	0.167238	-0.166204	0.945594	0.975224		Clostridium_fessum	-1.16719	0.0917695	-0.156951	0.925388	0.070271
Ruminococcus_bromii	0.917995	0.186182	0.204031	0.977391	0.11267		Eubacterium_rectale	1.19201	0.0360851	0.129654	0.982432	0.195214		Lachnospiraceae_bacterium	0.817623	0.172675	1.22471	0.8153	0.0606822		Lachnospiraceae_bacterium	-0.99408	0.0918178	0.134362	0.959973	0.0927964
GGB51647_SGB4348	0.266756	0.186182	0.324098	0.915609	0.24989		Bifidobacterium_breve	-0.654114	0.0505533	-0.12169	0.915609	0.288305		Blautia_caecimuris	-0.603434	0.173971	-0.129299	0.915609	0.17964		GGB51647_SGB4348	-0.406765	0.121306	-0.93166	0.915609	0.625279
Vescimonas_coprocola	1.05114	0.186653	0.0635784	0.98064	0.139314		Lachnospira_eligens	1.16777	0.0556152	0.0890747	0.984298	0.200231		Clostridium_sp_AF34_10BH	1.13093	0.184432	0.725342	0.833259	0.884726		Eubacteriaceae_bacterium	-0.894896	0.13661	-0.485189	0.832849	0.296249
Lacrimispora_amygdalina	0.88516	0.193273	-0.366241	0.910442	0.0341525		Ruminococcus_torques	0.889486	0.0724734	0.263884	0.947259	0.330355		Firmicutes_bacterium_AF16_15	0.56995	0.214945	0.326891	0.934367	0.444585		Dorea_formicigenerans	-0.903883	0.13661	-0.556169	0.633081	0.538779
Gemmiger_formicilis	0.501353	0.239489	-0.957915	0.866891	0.00413259		Anaerobutyricum_hallii	0.918682	0.0938211	0.281667	0.970001	0.396691		Lacrimispora_amygdalina	0.84487	0.242014	0.13165	0.971896	0.948716		Blautia_massiliensis	-0.921155	0.146104	-0.653791	0.666873	0.252033
Phocaeicola_vulgatus	0.406335	0.251102	1.91843	0.547267	0.417836		Firmicutes_bacterium_AF16_15	0.641875	0.107467	0.142877	0.978422	0.465353		Agathobaculum_butyriciproducens	1.14763	0.277964	0.523586	0.833259	0.222954		Coprococcus_comes	-0.488869	0.146104	0.170196	0.889249	0.0276972
Blautia_faecis	0.734875	0.251513	0.0156226	0.98595	0.0682475		GGB51647_SGB4348	0.383275	0.121625	0.557623	0.923266	0.535024		Clostridiales_bacterium	-1.27198	0.283119	0.177262	0.965221	0.934907		Evtepia_gabavorous	-1.09296	0.154	0.0587185	0.974444	0.0567911
Clostridium_fessum	0.868791	0.260057	0.0498332	0.979642	0.172908		Veillonella_parvula	-1.10524	0.128425	-0.787686	0.83117	0.743537		GGB9480_SGB14874	0.496073	0.283119	0.488132	0.849197	0.555282		Roseburia_faecis	-1.94655	0.155383	0.114832	0.959973	0.0477964
Collinsella_aerofaciens	1.23705	0.262461	0.278483	0.93464	0.0555986		Blautia_caecimuris	-1.58349	0.143199	0.0346684	0.995176	0.367715		Tyzzerella_nexilis	-0.509557	0.293523	-0.52101	0.895813	0.636568		Romboutsia_timonensis	-1.46572	0.16208	0.291104	0.873174	0.0439908
Anaerostipes_hadrus	1.13048	0.268182	-0.154776	0.921292	0.00747307		Eggerthella_lenta	-1.05024	0.147462	0.129981	0.978422	0.238841		Longicatena_caecimuris	-0.566173	0.329064	-0.291921	0.921765	0.447588		Blautia_hansenii	1.45469	0.167123	-0.107193	0.955269	0.0765817
Faecalimonas_umbilicata	-0.61602	0.268182	-1.19146	0.519819	0.693469		Dorea_formicigenerans	0.760883	0.166397	0.149094	0.978422	0.469101		Vescimonas_coprocola	0.739126	0.333748	0.260593	0.946396	0.902776		Faecalimonas_umbilicata	0.674759	0.20203	1.0507	0.604015	0.785398
GGB80011_SGB15265	0.469699	0.27395	-0.453961	0.866891	0.0141464		Flavonifractor_plautii	-0.510658	0.170224	0.0904831	0.978422	0.365791		Collinsella_SGB14861	0.266784	0.350454	-0.0139403	0.999661	0.595921		Fusicatenibacter_saccharivorans	-0.507396	0.203294	0.56987	0.624185	0.00327929
Bifidobacterium_breve	-0.644488	0.27395	-0.101373	0.978693	0.0978504		Clostridium_butyricum	-1.49433	0.172688	-0.393108	0.91877	0.612906		Blautia_hansenii	-1.16218	0.356987	-0.389363	0.926066	0.609234		Bacteroides_uniformis	-0.692091	0.203552	0.560352	0.724269	0.00517832
Clostridiales_bacterium	-1.21342	0.280441	0.454682	0.892302	0.092156		Lachnospira_sp_NSJ_43	0.494267	0.172688	-0.950908	0.773334	0.173843		GGB51647_SGB4348	0.210015	0.382634	-0.00327884	0.999704	0.856676		GGB9699_SGB15216	-0.643717	0.203552	-0.420755	0.84179	0.269862
Escherichia_coli	-1.04856	0.280513	-0.601456	0.866891	0.321927		Clostridium_fessum	0.744911	0.172688	-0.24232	0.947259	0.241887		Clostridiales_bacterium_KLE1615	0.522	0.387806	0.920539	0.794894	0.914224		Megasphaera_sp_NM10	-1.01268	0.203552	-0.271753	0.903057	0.271851
Blautia_obeum	0.709495	0.280513	-0.0307341	0.98595	0.153877		Clostridiales_bacterium_KLE1615	0.823072	0.180606	0.352465	0.947259	0.613576		Oscillibacter_sp_ER4	0.332192	0.394587	0.0557105	0.98993	0.984766		Eubacterium_ramulus	-0.792863	0.207474	0.489752	0.790072	0.0662223
Sutterella_wadsworthensis	0.747063	0.280513	-0.0207937	0.98595	0.0739309		Agathobaculum_butyriciproducens	1.22513	0.184673	0.414423	0.897554	0.72188		Roseburia_hominis	1.41347	0.481486	0.422528	0.922999	0.279114		Firmicutes_bacterium_AF16_15	-0.577896	0.2112	0.188978	0.925388	0.0771924
Butyricimonas_virosa	0.442935	0.280513	0.485578	0.866891	0.366633		Coprococcus_comes	0.483911	0.185724	-0.152731	0.979869	0.4503		Clostridium_sp_AF36_4	0.537153	0.525014	-0.129101	0.96525	0.999		Lacrimispora_saccharolytica	0.628442	0.2112	-0.492158	0.822169	0.999
GGB9699_SGB15216	0.552414	0.29437	0.478589	0.892302	0.460091		Catenibacterium_SGB4425	0.650874	0.203019	0.961935	0.584991	0.826557		GGB3463_SGB4621	-0.74627	0.534124	-1.33131	0.446688	0.0333099		Blautia_faecis	-0.594631	0.214881	-0.399939	0.624185	0.401547
Blautia_hansenii	-0.737099	0.29437	-0.661699	0.872466	0.457144		Bacteroides_cellulosilyticus	0.996715	0.220208	0.415819	0.913377	0.739731		Anaerostipes_hadrus	0.812353	0.562993	0.0249901	0.992832	0.516741		Flavonifractor_plautii	0.565251	0.241162	-0.388391	0.633081	0.171499
Agathobaculum_butyriciproducens	1.01881	0.316225	-0.197059	0.940381	0.0557133		Bacteroides_xylanisolvens	0.95826	0.224185	0.0186465	0.998315	0.536654		Lachnospira_eligens	0.655741	0.566278	1.09158	0.794894	0.215937		Bacteroides_xylanisolvens	-1.01696	0.241162	0.11334	0.955324	0.095724
Faecalibacterium_prausnitzii	0.289789	0.321303	0.228059	0.866891	0.0671341		Merdimonas_faecis	-0.51718	0.234449	0.314889	0.947259	0.460895		Butyricimonas_virosa	0.180449	0.566278	0.272707	0.926066	0.970799		Lachnospira_eligens	-0.883333	0.247891	-0.66148	0.822169	0.382747
Bacteroides_xylanisolvens	0.941558	0.321303	-0.398763	0.91932	0.0430362		Dysosmobacter_sp_BX15	0.39711	0.247738	0.776809	0.874452	0.979047		Ruminococcus_bicirculans	0.520921	0.580268	0.593686	0.893037	0.36497		Streptococcus_pasteurianus	0.599816	0.256658	0.931055	0.618841	0.861186
Erysipelatoclostridium_ramosum	-0.638249	0.333848	-0.417922	0.910442	0.21385		Blautia_massiliensis	0.707807	0.249417	0.476771	0.897422	0.725555		Bacteroides_xylanisolvens	0.715403	0.580268	-0.200066	0.966088	0.807142		Lachnospiraceae_bacterium_Marseille_Q4251	-0.952775	0.267572	-0.762291	0.618841	0.943601
Alistipes_communis	0.473181	0.333848	0.238956	0.915609	0.424339		Megasphaera_sp_NM10	0.893506	0.249417	-0.391271	0.91877	0.293269		Eubacteriaceae_bacterium	0.548363	0.580268	0.755679	0.816838	0.247438		Lachnospira_sp_NSJ_43	-0.493215	0.277976	0.731117	0.71367	0.0706625
Oscillibacter_sp_ER4	0.33078	0.373801	-0.0894366	0.977391	0.216107		Lacrimispora_amygdalina	0.805079	0.258454	0.149029	0.978422	0.33866		Alistipes_indistinctus	0.43404	0.580268	1.3914	0.777485	0.605027		Roseburia_inulinivorans	-0.744896	0.282455	0.463356	0.829047	0.0428954
Bacteroides_fragilis	-0.651218	0.373801	-0.153361	0.961614	0.555584		Gemmiger_formicilis	0.675466	0.267699	0.0969531	0.982432	0.59166		Dysosmobacter_sp_NSJ_60	0.698868	0.580268	0.580161	0.833259	0.0988319		Blautia_caecimuris	0.498423	0.2892	-0.637388	0.762931	0.0364827
Alistipes_indistinctus	0.792553	0.373801	0.406277	0.933268	0.25651		Eubacterium_ramulus	0.766441	0.27618	-0.181008	0.978422	0.602833		Bifidobacterium_breve	-0.474182	0.596198	-0.218592	0.946396	0.162334		Ruminococcus_bromii	-0.759286	0.306634	0.597895	0.864163	0.0290242
Sanguibacter_SGB15121	1.2913	0.398208	0.235435	0.933268	0.183491		Streptococcus_salivarius	-0.516775	0.287971	-0.1968	0.929045	0.578213		Lacrimispora_celerecrescens	-0.241589	0.616224	0.432475	0.90235	0.404488		Bacteroides_nordii	-1.259	0.318424	-0.00988688	0.994054	0.0989071
Bacteroides_caccae	1.02739	0.398826	0.880069	0.761599	0.898029		Alistipes_putredinis	0.776429	0.293398	1.10422	0.83117	0.942737		GGB80011_SGB15265	0.315157	0.635642	-0.0226694	0.998638	0.997357		Dysosmobacter_sp_BX15	-0.342711	0.318424	-0.0446268	0.986424	0.418736
Longicatena_caecimuris	-0.491163	0.40088	-0.260993	0.910442	0.183424		Enterocloster_bolteae	-1.10376	0.295564	0.27763	0.933194	0.347582		Phocaeicola_dorei	0.423581	0.652983	-1.03855	0.777485	0.925912		Anaerobutyricum_hallii	-0.654153	0.333408	-0.989735	0.633081	0.738476
Eubacteriaceae_bacterium	0.654403	0.40088	1.04688	0.786239	0.764248		Ruminococcus_bromii	0.718066	0.295564	0.319664	0.978422	0.507086		Escherichia_coli	-0.6775	0.652983	-0.520549	0.880237	0.155335		Blautia_wexlerae	-0.217702	0.405269	-0.152522	0.85275	0.0136377
Veillonella_parvula	-0.827777	0.402609	-1.314	0.701657	0.938451		Collinsella_SGB14861	0.271947	0.295564	-0.0491758	0.985582	0.502459		Blautia_obeum	0.477492	0.657461	0.2775	0.946396	0.525862		Catenibacterium_SGB4425	-0.570021	0.405269	-0.224601	0.864163	0.581212
Lachnospira_eligens	0.695035	0.422085	1.23019	0.866891	0.856013		Clostridium_SGB4750	1.31739	0.301062	-0.11298	0.979869	0.612906		Blautia_producta	-0.789957	0.675147	-0.0300106	0.998638	0.484141		Faecalicatena_fissicatena	-0.325827	0.412261	-0.0369212	0.980034	0.607138
Clostridiales_bacterium_KLE1615	0.632086	0.422085	0.641117	0.866891	0.648767		Butyricimonas_virosa	0.568421	0.303184	0.0807722	0.979869	0.631319		Dorea_longicatena	0.242172	0.675147	0.214261	0.926066	0.370871		Eggerthella_lenta	0.725283	0.413153	-0.178577	0.889249	0.178079
Clostridium_symbiosum	1.15702	0.435048	-0.416796	0.915609	0.200779		Hydrogenoanaerobacterium_saccharovorans	0.954056	0.331467	0.541536	0.797122	0.862518		Clostridium_leptum	-0.606088	0.675147	0.247719	0.941048	0.520856		Adlercreutzia_equolifaciens	-0.598201	0.413153	-0.102832	0.948245	0.568277
Haemophilus_parainfluenzae	0.655172	0.44297	-0.546741	0.886435	0.0898047		Desulfovibrio_SGB5077	0.511984	0.331467	-0.213782	0.965146	0.465353		GGB9453_SGB14845	-0.474311	0.68019	0.132585	0.971896	0.415767		Bifidobacterium_breve	0.527182	0.422434	-0.732508	0.655947	0.0659945
Mesosutterella_multiformis	-0.611654	0.452921	1.11907	0.761599	0.00717936		Anaerotignum_faecicola	0.43306	0.333377	-0.117771	0.978422	0.623151		Bacteroides_stercoris	-0.711434	0.686527	0.954146	0.816838	0.885408		Eubacteriaceae_bacterium_Marseille_Q4139	0.407211	0.42361	-0.745666	0.618841	0.0198964
Firmicutes_bacterium_AF16_15	0.404132	0.454908	0.281336	0.921292	0.590395		Ruminococcus_bicirculans	0.561193	0.336388	0.21866	0.978422	0.623151		Anaerobutyricum_hallii	0.434176	0.686527	0.794314	0.839029	0.727154		Hungatella_hathewayi	0.933513	0.430868	-0.788331	0.674409	0.0881384
Fusicatenibacter_saccharivorans	0.355096	0.461754	-0.393821	0.866891	0.0258133		Clostridium_sp_AM22_11AC	0.59619	0.34373	0.354375	0.964387	0.730714		GGB9699_SGB15216	0.323412	0.694235	0.438883	0.909273	0.394947		Enterocloster_bolteae	0.746804	0.462777	-0.0823453	0.955269	0.260031
Anaerotignum_faecicola	0.398252	0.466845	0.0840722	0.976785	0.335026		Alistipes_communis	0.323747	0.34446	0.0477543	0.982432	0.737815		Faecalicatena_fissicatena	0.320751	0.702624	0.111244	0.966088	0.898586		Clostridium_SGB4750	-0.825898	0.462777	0.474677	0.768518	0.0670291
Ruminococcus_bicirculans	0.431354	0.484172	0.887776	0.866891	0.877056		GGB80011_SGB15265	0.368629	0.357138	0.149088	0.978422	0.67538		Alistipes_shahii	0.313604	0.702624	0.304805	0.926066	0.811797		Dialister_hominis	-0.2784	0.462847	0.0726175	0.948245	0.251631
Eggerthella_lenta	-0.619485	0.494408	-0.179873	0.932624	0.49403		Clostridium_sp_AF36_4	0.300361	0.36143	0.281296	0.929045	0.862518		Roseburia_intestinalis	0.534953	0.702624	0.47671	0.922999	0.100361		Bacteroides_thetaiotaomicron	-0.47633	0.472589	0.0958422	0.925388	0.0113292
Alistipes_finegoldii	0.540124	0.495484	-0.417669	0.889564	0.0785465		Bacteroides_thetaiotaomicron	0.511446	0.365678	-0.385028	0.83117	0.188355		Clostridium_sp_AM22_11AC	-0.583563	0.705298	0.197718	0.96525	0.772991		Clostridium_butyricum	1.01656	0.472589	-0.019819	0.98873	0.382818
Desulfovibrio_SGB5076	-0.35312	0.495484	0.285375	0.932624	0.153119		Lacrimispora_celerecrescens	-0.292719	0.365678	0.0753431	0.982432	0.710819		Collinsella_aerofaciens	0.663476	0.705298	-0.0646685	0.992714	0.206775		Mesosutterella_multiformis	-0.594031	0.472659	0.448365	0.822619	0.116876
Lacrimispora_saccharolytica	-0.485164	0.495484	0.494628	0.892302	0.99		GGB9699_SGB15216	0.446585	0.365678	1.28361	0.654371	0.904501		Sanguibacter_SGB15121	0.805318	0.708858	0.044942	0.992832	0.269827		Collinsella_SGB14861	-0.283924	0.472659	0.13597	0.928321	0.213804
Collinsella_SGB14861	0.27058	0.495484	-0.120139	0.961356	0.262125		Mesosutterella_multiformis	0.635202	0.365678	0.261316	0.965146	0.862518		Lachnospira_sp_NSJ_43	0.286497	0.713997	-0.186362	0.946396	0.335242		Clostridium_sp_AM22_11AC	-0.745626	0.47418	-0.320081	0.903987	0.602995
Dysosmobacter_sp_NSJ_60	0.737052	0.501552	0.949827	0.856093	0.929628		Bacteroides_nordii	1.02436	0.380441	0.347716	0.970001	0.606295		Dysosmobacter_sp_BX15	0.183866	0.713997	0.29675	0.910658	0.859005		Faecalibacterium_SGB15346	-0.564083	0.474479	0.234594	0.925388	0.157801
Tyzzerella_nexilis	-0.362222	0.514586	0.439152	0.892302	0.122375		Blautia_obeum	0.555827	0.380441	0.529935	0.885433	0.836536		Waltera_intestinalis	0.574126	0.713997	0.464716	0.926066	0.710559		Alistipes_communis	-0.27763	0.476584	-0.398571	0.756317	0.740442
Coprococcus_comes	0.339043	0.552623	0.702342	0.889564	0.612486		Hungatella_hathewayi	-1.17288	0.380441	-0.266675	0.966653	0.737815		Anaerobutyricum_soehngenii	0.713783	0.713997	0.54777	0.895813	0.999845		Faecalibacterium_prausnitzii	-0.299204	0.483165	-0.220362	0.806063	0.111983
Phascolarctobacterium_faecium	0.508152	0.552623	-0.111677	0.96937	0.115488		Streptococcus_parasanguinis	-0.802168	0.400321	-0.523015	0.886928	0.855547		Bifidobacterium_bifidum	-0.239754	0.722093	-0.326653	0.895813	0.520549		Clostridiaceae_bacterium	-0.886795	0.483165	-0.590933	0.69077	0.667512
Streptococcus_parasanguinis	0.693903	0.552883	-0.232865	0.932624	0.0784133		Lachnospiraceae_bacterium	0.576409	0.402551	0.137473	0.982432	0.469101		Ruminococcus_bromii	0.409234	0.722093	-0.361362	0.94733	0.535652		Negativibacillus_massiliensis	-0.892364	0.48684	-0.883325	0.643203	0.994444
Blautia_wexlerae	0.163423	0.583061	0.056882	0.961356	0.0894049		Alistipes_finegoldii	0.385778	0.434509	0.144638	0.978422	0.737815		Desulfovibrio_SGB5076	-0.26806	0.722093	0.276875	0.941048	0.457561		Sanguibacter_SGB15121	0.971431	0.519819	-0.84332	0.624185	0.0277283
Faecalibacterium_SGB15346	0.511579	0.583061	-0.365017	0.923043	0.126104		Roseburia_faecis	1.11649	0.434509	-0.456602	0.926061	0.46154		Bacteroides_intestinalis	0.260018	0.72785	0.1856	0.965221	0.0267516		Ruminococcus_torques	-0.462326	0.520377	-0.376689	0.822169	0.558908
Adlercreutzia_equolifaciens	-0.491838	0.586935	0.189767	0.945547	0.335148		Eubacteriaceae_bacterium	0.481377	0.440708	1.03683	0.755878	0.919243		Fusicatenibacter_saccharivorans	0.235209	0.72785	0.0527087	0.98993	0.295422		Clostridium_leptum	-0.730753	0.549963	-0.652873	0.739574	0.801787
Parabacteroides_goldsteinii	0.301439	0.59352	1.5182	0.585786	0.156812		Parabacteroides_merdae	-0.320991	0.444942	0.0877022	0.982432	0.752354		Bacteroides_caccae	0.607974	0.741816	0.417245	0.926066	0.811082		Veillonella_parvula	0.662203	0.549963	0.539076	0.790072	0.471583
Bacteroides_nordii	0.870486	0.605725	0.368419	0.932624	0.392827		Bacteroides_caccae	0.768714	0.459251	0.329528	0.957055	0.801072		Roseburia_faecis	0.339665	0.745458	0.259693	0.950302	0.464205		GGB9480_SGB14874	-0.339771	0.549963	-0.322184	0.843327	0.603479
Clostridium_butyricum	-0.874328	0.605725	0.124772	0.968541	0.382843		Negativibacillus_massiliensis	0.866356	0.460548	1.42152	0.655704	0.853027		Parabacteroides_merdae	-0.2144	0.75898	0.284027	0.942703	0.550365		Dorea_longicatena	-0.274561	0.551816	0.0740264	0.948245	0.232056
Dialister_hominis	-0.230605	0.605725	0.347301	0.892302	0.111769		Clostridium_sp_AF34_10BH	0.896133	0.48697	0.0712366	0.982432	0.79851		Eggerthella_lenta	-0.442708	0.75898	0.441941	0.833259	0.510652		Phocaeicola_vulgatus	-0.226919	0.576949	-0.728863	0.800381	0.377123
Faecalibacillus_intestinalis	0.649379	0.605725	0.428142	0.866891	0.91872		Bifidobacterium_bifidum	0.300936	0.48697	-0.234769	0.946843	0.578292		Lachnospira_pectinoschiza	0.215146	0.75898	-0.277594	0.945594	0.83918		Bilophila_wadsworthia	-0.377417	0.576949	-0.20658	0.840843	0.230394
Eubacteriaceae_bacterium_Marseille_Q4139	0.341491	0.605725	0.175468	0.940381	0.99		Blautia_producta	-0.961928	0.487107	-1.12958	0.655704	0.862518		Evtepia_gabavorous	0.42731	0.75898	0.626808	0.833259	0.0642716		Anaerotignum_faecicola	-0.288222	0.576949	0.117401	0.928321	0.33003
Blautia_producta	-0.993869	0.609001	0.598992	0.866891	0.186086		Bifidobacterium_pseudocatenulatum	0.458623	0.501991	-0.133166	0.979869	0.674156		Lawsonibacter_asaccharolyticus	0.319056	0.75898	0.502914	0.895813	0.401948		Ruminococcus_SGB4421	-0.236052	0.576949	0.657794	0.738172	0.119917
Blautia_massiliensis	0.449267	0.616142	0.422291	0.893298	0.700051		Blautia_hansenii	-0.473127	0.523557	-0.586779	0.897422	0.998959		Sutterella_wadsworthensis	0.362157	0.75898	-0.640958	0.733611	0.999		Gemmiger_formicilis	-0.432406	0.585676	0.153046	0.941294	0.312731
Dorea_longicatena	0.256577	0.616142	-0.145313	0.940381	0.193786		Romboutsia_timonensis	0.730494	0.540255	-0.0845069	0.982432	0.514016		Erysipelatoclostridium_ramosum	-0.466191	0.766355	-0.545948	0.895813	0.418776		Clostridium_sp_AF36_4	-0.222453	0.609396	0.253112	0.864163	0.21848
Ruminococcus_SGB4421	0.226334	0.616142	-0.0507589	0.982047	0.480338		Coprococcus_catus	0.171296	0.544042	0.0167641	0.995176	0.67538		Faecalibacillus_intestinalis	0.49074	0.782867	0.488417	0.833259	0.205308		Alistipes_onderdonkii	-0.268518	0.626355	-1.06729	0.618841	0.548886
Anaerotruncus_colihominis	-0.483575	0.616142	0.458484	0.892302	0.123805		Faecalibacterium_prausnitzii	0.264724	0.544259	0.261583	0.885433	0.576119		Bacteroides_thetaiotaomicron	0.22656	0.790133	-0.398328	0.833259	0.344403		Agathobaculum_butyriciproducens	-0.640485	0.631407	-0.584627	0.670283	0.750563
Alistipes_onderdonkii	0.374507	0.616142	0.712755	0.866891	0.872852		GGB3746_SGB5089	-0.619058	0.549059	0.466147	0.940065	0.623151		Eubacterium_ramulus	0.39846	0.790286	0.298527	0.931457	0.383193		Oscillibacter_sp_ER4	-0.369395	0.631407	0.368646	0.811404	0.127656
Bacteroides_finegoldii	0.180382	0.616142	-0.241467	0.927467	0.150789		Dorea_longicatena	0.252202	0.552035	0.248673	0.933194	0.8786		Faecalibacterium_SGB15346	0.347505	0.792993	0.251465	0.941048	0.470747		Alistipes_finegoldii	-0.41854	0.631407	-0.317937	0.85506	0.799161
Coprococcus_catus	0.240534	0.621187	0.0932128	0.942116	0.603367		Escherichia_coli	-0.597282	0.57205	-0.914293	0.683534	0.725543		Bifidobacterium_adolescentis	-0.53165	0.797907	-1.32002	0.646512	0.891866		Dialister_invisus	0.421286	0.631407	-0.188675	0.925388	0.297777
GGB3746_SGB5089	0.487908	0.646255	0.753799	0.867085	0.785641		Dialister_hominis	0.212039	0.57205	-0.550284	0.768066	0.324915		Clostridium_SGB6179	-0.190994	0.806552	0.182978	0.947705	0.961018		Ruthenibacterium_lactatiformans	-0.539439	0.635032	-0.569065	0.624185	0.77818
Bifidobacterium_bifidum	-0.253277	0.658656	-0.174011	0.932624	0.446499		Phascolarctobacterium_faecium	0.396606	0.57272	0.567149	0.83117	0.975041		Veillonella_parvula	-0.449794	0.814328	-0.906632	0.794894	0.987494		GGB79916_SGB4587	0.932664	0.635032	-0.935877	0.624185	0.0915267
Bacteroides_uniformis	0.334935	0.659091	0.016263	0.990455	0.24476		Adlercreutzia_equolifaciens	0.398247	0.575353	0.0839115	0.982432	0.839084		Alistipes_communis	0.205633	0.816267	0.0301806	0.994922	0.520579		Eubacterium_sp_AF34_35BH	0.241983	0.635111	-0.266206	0.889249	0.336291
Parabacteroides_distasonis	0.586928	0.666458	-0.450128	0.831183	0.0426632		Bifidobacterium_adolescentis	0.64878	0.575641	-1.1642	0.655704	0.275349		Parabacteroides_goldsteinii	0.191806	0.816267	0.541829	0.895813	0.423115		Longicatena_caecimuris	0.332401	0.646046	-0.433168	0.750991	0.0548398
Anaerobutyricum_hallii	0.383668	0.666458	-0.0521089	0.985926	0.447571		Roseburia_hominis	0.961808	0.575641	0.840895	0.814584	0.928241		Eubacterium_rectale	0.339843	0.820583	0.896227	0.833259	0.701431		Alistipes_shahii	-0.293978	0.657797	-0.0546023	0.959973	0.425625
Lachnospiraceae_bacterium_Marseille_Q4251	0.337329	0.666458	0.380721	0.892302	0.786411		Clostridium_leptum	0.594694	0.60709	-0.118144	0.979869	0.737815		Coprococcus_catus	0.156484	0.820583	0.186284	0.931457	0.55365		Ruminococcus_gnavus	0.778734	0.658277	0.206741	0.920981	0.68929
Ruminococcus_lactaris	0.246633	0.669376	-0.26091	0.914666	0.242224		GGB9453_SGB14845	-0.433595	0.60709	0.382411	0.946843	0.749916		Streptococcus_salivarius	0.287796	0.826796	-0.266209	0.895813	0.988532		Parasutterella_excrementihominis	0.637925	0.674052	-0.799925	0.716618	0.117196
Merdimonas_faecis	-0.268936	0.679987	-0.374976	0.892302	0.864968		Alistipes_shahii	0.271448	0.608155	0.170668	0.978422	0.79419		Clostridium_fessum	0.322712	0.833027	0.438956	0.87761	0.833905		Ruminococcus_lactaris	0.219013	0.675517	0.125167	0.925388	0.993085
Lawsonibacter_asaccharolyticus	0.362284	0.679987	0.989419	0.854032	0.943216		Faecalibacterium_SGB15346	0.398221	0.610843	0.582923	0.897554	0.928538		Clostridiaceae_bacterium_AF18_31LB	0.185897	0.833027	0.293925	0.922273	0.591409		Ruminococcus_bicirculans	-0.285737	0.682396	0.433551	0.862627	0.238865
Odoribacter_splanchnicus	0.407273	0.687483	0.0649762	0.979642	0.686787		Akkermansia_muciniphila	-0.448707	0.610843	-0.261757	0.978422	0.908582		Ruminococcus_SGB4421	0.128674	0.833226	-0.137179	0.971896	0.825748		Faecalibacillus_intestinalis	-0.525161	0.68803	0.501364	0.655947	0.0440118
Waltera_intestinalis	0.523133	0.730875	0.889678	0.866891	0.905774		Parasutterella_SGB9260	0.302017	0.618314	-0.601365	0.885433	0.417389		Bacteroides_finegoldii	0.111304	0.833226	-0.427673	0.926066	0.23621		Eisenbergiella_tayi	0.375475	0.698243	-0.804334	0.67287	0.114496
Enterocloster_bolteae	-0.474736	0.738025	0.161222	0.940381	0.115753		Clostridium_scindens	0.437382	0.65057	0.370895	0.937752	0.992863		Roseburia_inulinivorans	0.312877	0.848221	0.721168	0.833259	0.0855717		Lacrimispora_celerecrescens	-0.229554	0.698243	-0.094186	0.955269	0.535356
Bifidobacterium_adolescentis	-0.528394	0.745123	-0.286501	0.961356	0.810703		Dysosmobacter_sp_NSJ_60	0.461412	0.654612	0.243966	0.954012	0.623151		Blautia_massiliensis	0.234511	0.848221	0.342948	0.923815	0.192215		Bifidobacterium_adolescentis	-0.353064	0.704728	-0.214321	0.920341	0.48428
Roseburia_hominis	0.337755	0.745123	0.2954	0.927044	0.814983		Phocaeicola_vulgatus	0.264154	0.654782	0.576319	0.926061	0.752354		Clostridium_scindens	-0.310586	0.853619	1.33797	0.646512	0.622179		Roseburia_hominis	-0.80479	0.704728	-0.919527	0.624185	0.446945
Lachnospira_pectinoschiza	-0.220256	0.750666	0.114613	0.978693	0.423203		Roseburia_inulinivorans	0.617022	0.665786	0.6038	0.885433	0.981562		Dialister_hominis	-0.133976	0.853619	-0.107899	0.968613	0.267109		Alistipes_putredinis	-0.41459	0.705824	-1.38926	0.624185	0.576816
Clostridium_leptum	0.521604	0.761732	0.508728	0.892302	0.811052		GGB9480_SGB14874	0.224418	0.666735	0.942514	0.655704	0.737815		Parasutterella_SGB9260	-0.440126	0.853619	0.253957	0.941048	0.782995		Clostridium_sp_AF34_10BH	-0.592159	0.7316	-0.256463	0.889249	0.888978
Dialister_invisus	-0.329418	0.761732	-0.154831	0.961356	0.58513		Parabacteroides_distasonis	0.212008	0.672273	-0.0780858	0.979869	0.651606		Eisenbergiella_tayi	-0.215803	0.859886	0.469621	0.918252	0.0163819		GGB79734_SGB15291	-0.341968	0.7316	0.0920531	0.953855	0.44863
Catenibacterium_SGB4425	0.261604	0.791276	0.418455	0.866891	0.592325		Clostridiaceae_bacterium	0.454341	0.679165	0.282628	0.947259	0.834446		GGB9614_SGB15049	-0.183997	0.861039	-0.0401055	0.998638	0.269534		Collinsella_SGB4121	-0.683382	0.737297	-0.46609	0.72043	0.584188
Clostridiaceae_bacterium_AF18_31LB	0.184568	0.791276	0.271076	0.911581	0.967806		Faecalibacillus_intestinalis	0.449138	0.696646	-0.0959325	0.979869	0.773412		Parasutterella_excrementihominis	0.31222	0.861039	0.437922	0.926066	0.696494		Collinsella_aerofaciens	-0.507069	0.743422	-0.477416	0.71367	0.861573
Bacteroides_stercoris	-0.451921	0.80649	0.945945	0.866891	0.173355		Lachnospira_pectinoschiza	0.201521	0.702516	-0.0152704	0.998315	0.79851		Phascolarctobacterium_faecium	-0.215498	0.8611	0.389566	0.895813	0.021412		Ruminococcus_sp_AF13_28	0.551078	0.743422	0.465342	0.864163	0.875619
Romboutsia_timonensis	-0.466542	0.80649	-0.0845469	0.978693	0.769769		GGB79916_SGB4587	-0.41353	0.702516	0.306705	0.970001	0.71223		Gemmiger_formicilis	0.147147	0.877129	-0.397403	0.926066	0.647778		Sutterella_wadsworthensis	-0.126963	0.743422	0.103002	0.925388	0.24051
Megasphaera_sp_NM10	-0.161111	0.812791	0.364734	0.866891	0.252353		Alistipes_onderdonkii	0.253543	0.71658	0.904655	0.757252	0.869535		Enterocloster_bolteae	-0.335267	0.878816	0.432439	0.880237	0.9706		Streptococcus_salivarius	-0.279733	0.74481	0.277835	0.771668	0.146474
Evtepia_gabavorous	0.321435	0.834387	0.56167	0.866891	0.83699		Phocaeicola_dorei	0.267182	0.71888	-0.236124	0.978422	0.722898		Odoribacter_splanchnicus	0.23234	0.878816	0.00730525	0.999661	0.668792		Parabacteroides_goldsteinii	0.179052	0.747835	-0.773397	0.704161	0.141993
Clostridium_SGB4750	0.462581	0.847729	0.532563	0.866891	0.433613		Ruminococcus_sp_AF13_28	0.503577	0.71888	-0.688697	0.884679	0.470682		Bacteroides_nordii	0.369952	0.878816	0.502904	0.926066	0.0599787		Bifidobacterium_pseudocatenulatum	0.363901	0.769701	-0.0648027	0.966434	0.375189
Clostridium_sp_AF20_17LB	-0.16485	0.847729	1.10224	0.831183	0.154891		Ruthenibacterium_lactatiformans	0.380096	0.724239	0.316687	0.914346	0.67538		Streptococcus_pasteurianus	-0.115858	0.878939	-0.739754	0.8153	0.115366		Bacteroides_stercoris	-0.452901	0.769701	-1.22587	0.618841	0.354551
Eubacterium_rectale	0.258645	0.858028	0.408811	0.921292	0.669172		Parabacteroides_goldsteinii	0.179687	0.728432	0.147615	0.979869	0.862518		Ruminococcus_sp_AF13_28	0.352925	0.879518	0.14879	0.976417	0.198199		Bacteroides_cellulosilyticus	-0.383975	0.769701	-0.174887	0.925388	0.619838
Parabacteroides_merdae	0.131474	0.858028	0.162102	0.965652	0.591312		GGB9719_SGB15272	0.300721	0.745989	1.17198	0.661358	0.910353		GGB79916_SGB4587	0.493894	0.879518	0.376838	0.934367	0.534567		Lacrimispora_amygdalina	-0.327029	0.770558	0.263146	0.889249	0.284975
Clostridium_scindens	-0.285905	0.858028	0.865908	0.866891	0.0702568		Bifidobacterium_longum	-0.194223	0.760818	-0.364391	0.83117	0.680256		GGB3746_SGB5089	0.2676	0.890694	1.10578	0.833259	0.303454		Tyzzerella_nexilis	0.199954	0.770625	0.219865	0.916684	0.732366
Dysosmobacter_welbionis	0.206631	0.862488	0.234855	0.892302	0.788953		Intestinibacter_bartlettii	-0.400118	0.760818	-0.018685	0.995176	0.739731		Dorea_formicigenerans	0.180525	0.894264	-0.100169	0.971896	0.390409		Blautia_producta	0.529173	0.784158	0.338065	0.864163	0.462076
Sellimonas_intestinalis	-0.331183	0.863224	0.518967	0.884137	0.227297		Clostridium_sp_AT4	-0.291249	0.776285	-0.0924462	0.979869	0.999672		Clostridium_SGB4750	0.357797	0.894733	0.148451	0.966088	0.457578		Parabacteroides_distasonis	0.395238	0.784365	0.0196451	0.985303	0.788216
Roseburia_intestinalis	-0.285697	0.863224	0.824601	0.866891	0.183587		Sanguibacter_SGB15121	0.279708	0.780297	0.641549	0.874452	0.883263		Bacteroides_uniformis	0.15453	0.895094	0.165828	0.942703	0.716967		Phascolarctobacterium_faecium	-0.261967	0.79	0.0101134	0.991937	0.571179
Phocaeicola_dorei	-0.178736	0.883003	-0.573935	0.889564	0.775878		Haemophilus_parainfluenzae	-0.285761	0.800268	-0.463163	0.897422	0.93867		Phocaeicola_vulgatus	-0.0826905	0.89582	1.20297	0.794894	0.936872		Clostridium_sp_AF20_17LB	-0.295562	0.79	0.0959683	0.955841	0.582923
Streptococcus_salivarius	0.219258	0.883003	0.0192475	0.98595	0.728776		Parabacteroides_faecis	-0.158748	0.805392	0.0883855	0.979869	0.999		Romboutsia_timonensis	-0.280251	0.89582	0.370377	0.910658	0.841226		Coprococcus_catus	-0.088175	0.799659	0.0908781	0.940141	0.667026
Eisenbergiella_tayi	-0.187227	0.883003	0.268617	0.933268	0.409685		Clostridium_saudiense	0.218237	0.821926	0.610286	0.881448	0.976022		Clostridium_symbiosum	0.333979	0.897142	-0.565357	0.895813	0.0997484		Clostridium_sp_AT4	-0.292877	0.809979	-0.151631	0.941294	0.260876
Ruthenibacterium_lactatiformans	-0.241847	0.883003	0.550761	0.866891	0.174356		Evtepia_gabavorous	0.290252	0.82223	-0.228832	0.965146	0.681417		Lachnospiraceae_bacterium_Marseille_Q4251	0.209591	0.897142	0.257829	0.933454	0.634553		Streptococcus_parasanguinis	-0.35811	0.816144	0.40793	0.831742	0.607105
Faecalicatena_fissicatena	0.169516	0.883003	0.00534516	0.994523	0.605411		Anaerostipes_hadrus	0.132901	0.825409	-0.293207	0.885433	0.335488		Ruminococcus_torques	-0.170071	0.898314	1.14994	0.583876	0.630277		Eubacterium_ventriosum	-0.174772	0.819992	0.47736	0.756317	0.388364
Parasutterella_excrementihominis	-0.260045	0.883003	0.496606	0.910442	0.610228		Roseburia_intestinalis	0.202526	0.832328	0.83145	0.830747	0.862655		Bacteroides_ovatus	-0.249198	0.898318	1.44962	0.646512	0.224324		Roseburia_intestinalis	-0.190728	0.840338	0.265644	0.925388	0.578509
Eubacterium_sp_AF34_35BH	0.142616	0.883003	0.256164	0.932624	0.923452		Collinsella_SGB4121	-0.463434	0.835571	0.181295	0.968522	0.840128		Parabacteroides_distasonis	0.239437	0.898318	-0.269786	0.880237	0.726391		Hydrogenoanaerobacterium_saccharovorans	0.321499	0.847011	-0.234445	0.862627	0.252911
Lacrimispora_celerecrescens	-0.0939723	0.883003	0.459834	0.892302	0.508628		Lachnospiraceae_bacterium_Marseille_Q4251	0.29026	0.835571	0.952339	0.661358	0.619893		Sellimonas_intestinalis	-0.230953	0.909875	0.358743	0.926066	0.626201		Clostridium_symbiosum	0.371871	0.852685	-0.207079	0.925388	0.538131
Acidaminococcus_intestini	-0.0851333	0.883003	0.38592	0.866891	0.145621		Dialister_invisus	-0.220089	0.835571	-0.328547	0.947259	0.972478		Clostridium_butyricum	-0.292366	0.909875	0.100491	0.977814	0.57729		Alistipes_indistinctus	0.244328	0.858623	-2.4162	0.240492	0.0292227
Anaerobutyricum_soehngenii	0.328375	0.883003	0.292663	0.927279	0.850646		Clostridium_SGB6179	-0.125677	0.835571	-0.31582	0.940065	0.916848		Bacteroides_fragilis	-0.142568	0.920166	0.169536	0.966088	0.066786		Phocaeicola_massiliensis	-0.0713528	0.865231	-0.109052	0.934968	0.998376
Bacteroides_intestinalis	-0.114994	0.890951	0.177125	0.961356	0.738778		Sellimonas_intestinalis	0.325471	0.838608	0.0539491	0.985965	0.862518		Megasphaera_sp_NM10	0.0716554	0.92036	0.346782	0.931457	0.0224677		Anaerostipes_hadrus	0.286951	0.867354	0.126237	0.90459	0.949433
Lachnospira_sp_NSJ_43	-0.114245	0.890951	-0.155615	0.96573	0.715153		Anaerobutyricum_soehngenii	-0.293527	0.864865	-0.0801161	0.982432	0.912447		Ruminococcus_lactaris	0.0989377	0.920548	0.353828	0.895813	0.885481		Phocaeicola_dorei	-0.147505	0.867354	0.286163	0.889249	0.501612
Akkermansia_muciniphila	0.209037	0.896261	0.507299	0.915609	0.940918		Coprococcus_eutactus	0.0756605	0.864865	0.808464	0.654371	0.54083		Ruthenibacterium_lactatiformans	0.180733	0.921362	0.259176	0.926066	0.435867		Dysosmobacter_welbionis	-0.166592	0.893173	-0.853103	0.618841	0.589897
Pseudoflavonifractor_sp_An184	0.0793314	0.93069	0.115854	0.968541	0.851722		Bacteroides_stercoris	0.303865	0.865196	0.181799	0.978422	0.99126		Blautia_wexlerae	0.0410703	0.927411	-0.117797	0.934367	0.0402038		GGB9453_SGB14845	0.187382	0.893173	-0.579702	0.787939	0.261466
GGB9614_SGB15049	-0.112947	0.935641	0.531226	0.866891	0.782659		Ruminococcus_gnavus	0.197246	0.873422	-0.268736	0.947259	0.7156		Candidatus_Cibionibacter_quicibialis	-0.212859	0.927411	0.240096	0.941048	0.428143		Lachnospira_pectinoschiza	0.123451	0.89727	0.220813	0.925388	0.690661
Ruminococcus_sp_AF13_28	0.258409	0.935641	-0.291803	0.945547	0.484838		Dysosmobacter_welbionis	0.190057	0.873422	-0.195925	0.966653	0.583738		Bacteroides_cellulosilyticus	-0.170549	0.927411	0.740996	0.746136	0.61399		Bacteroides_ovatus	0.256083	0.90509	-0.120238	0.955269	0.744114
Clostridiaceae_bacterium	0.25796	0.940324	0.822673	0.854032	0.464992		Bacteroides_fragilis	-0.187557	0.873422	0.755391	0.797122	0.780604		Negativibacillus_massiliensis	-0.211999	0.932856	0.152219	0.973226	0.959863		Parasutterella_SGB9260	0.120659	0.919759	0.797146	0.69077	0.516904
GGB9453_SGB14845	0.136677	0.942762	0.0345228	0.98595	0.89687		Sutterella_wadsworthensis	0.177648	0.87845	-0.0642105	0.979869	0.752354		Streptococcus_parasanguinis	0.155479	0.933007	-0.30669	0.931457	0.730598		Akkermansia_muciniphila	0.164768	0.931063	-0.292819	0.925388	0.717771
GGB9534_SGB14937	0.0742127	0.942762	0.725762	0.866891	0.868618		Eisenbergiella_tayi	-0.13693	0.888832	0.156119	0.979869	0.849575		Eubacterium_ventriosum	-0.0880445	0.949159	-0.699145	0.833259	0.446725		Lawsonibacter_asaccharolyticus	-0.122003	0.931063	-0.308434	0.866022	0.471814
Clostridium_saudiense	-0.0763905	0.948609	0.120831	0.976785	0.564899		Blautia_wexlerae	0.0540476	0.890058	-0.0624997	0.979869	0.469101		Clostridiaceae_bacterium	0.139548	0.95355	0.639195	0.8153	0.0296492		Odoribacter_splanchnicus	-0.13595	0.939705	-0.595483	0.756317	0.55789
Candidatus_Cibionibacter_quicibialis	0.212885	0.949149	0.140323	0.961356	0.736245		Alistipes_indistinctus	-0.138167	0.892025	2.10103	0.654371	0.417389		Alistipes_finegoldii	0.193857	0.953761	-0.18964	0.946396	0.928124		GGB9719_SGB15272	0.131464	0.939705	-0.387319	0.864163	0.711976
Parasutterella_SGB9260	0.222758	0.949149	-0.209397	0.942008	0.509293		GGB9614_SGB15049	-0.124601	0.906152	0.676159	0.885433	0.751164		Dialister_invisus	0.0966174	0.953761	0.0443583	0.994922	0.961071		Clostridium_scindens	-0.14073	0.940378	-1.14989	0.618841	0.185229
GGB79734_SGB15291	-0.0748302	0.951072	0.44561	0.889564	0.151177		GGB79734_SGB15291	-0.156257	0.906152	0.0187225	0.995176	0.855547		Akkermansia_muciniphila	0.0780245	0.953761	-0.288344	0.960817	0.88041		Clostridiaceae_bacterium_AF18_31LB	0.0805912	0.940378	-0.0910128	0.944669	0.865872
Bacteroides_cellulosilyticus	0.0777255	0.951072	-0.295494	0.910442	0.717965		Faecalimonas_umbilicata	-0.119261	0.914512	-0.639085	0.868102	0.623088		Collinsella_SGB4121	0.150823	0.955231	0.37057	0.895813	0.789414		Bacteroides_fragilis	0.119838	0.940378	-0.967743	0.624185	0.426267
Streptococcus_pasteurianus	-0.0730258	0.951098	-1.04376	0.761599	0.275914		Parasutterella_excrementihominis	-0.187343	0.918455	-0.0550491	0.995176	0.951285		Bifidobacterium_pseudocatenulatum	0.0984241	0.960001	0.606655	0.87761	0.592355		Anaerobutyricum_soehngenii	-0.243971	0.945795	0.674198	0.756317	0.47031
Dorea_formicigenerans	0.0938995	0.95448	-0.178469	0.932624	0.443244		Bacteroides_uniformis	0.117447	0.920932	-0.786258	0.790153	0.261877		Eubacterium_sp_AF34_35BH	0.0576082	0.960001	-0.565286	0.875556	0.684632		GGB9614_SGB15049	-0.0794456	0.946597	0.56598	0.71367	0.510945
Alistipes_shahii	0.0815112	0.9567	-0.11183	0.970758	0.600262		Faecalicatena_fissicatena	0.104189	0.926209	0.0557137	0.982432	0.891915		Alistipes_putredinis	0.04985	0.960001	1.29865	0.792685	0.999		Butyricimonas_virosa	0.0892184	0.950903	0.42276	0.768518	0.968909
Clostridium_sp_AT4	-0.119443	0.972947	-0.71307	0.866891	0.594476		Bacteroides_ovatus	0.123443	0.926267	0.581575	0.915788	0.920397		Mesosutterella_multiformis	0.0864784	0.960001	1.13541	0.646512	0.364433		Clostridium_saudiense	0.0977512	0.954955	0.00897588	0.992919	0.83135
Flavonifractor_plautii	-0.0743768	0.972947	-0.13978	0.921292	0.744591		Ruminococcus_callidus	0.0810401	0.926267	0.181626	0.933194	0.93107		Phocaeicola_massiliensis	0.0243484	0.961222	-0.319701	0.922273	0.371658		Clostridium_SGB6179	0.0640859	0.956878	0.798534	0.618841	0.25621
Hydrogenoanaerobacterium_saccharovorans	0.152989	0.972947	-0.186236	0.927044	0.270725		Clostridiales_bacterium	0.198235	0.927914	0.269636	0.947259	0.993018		Clostridium_saudiense	0.0650723	0.961252	0.294662	0.931457	0.845011		Bacteroides_intestinalis	0.0457161	0.971325	-0.200527	0.925388	0.487855
Collinsella_SGB4121	0.216431	0.972947	-0.144155	0.961356	0.680073		Eubacterium_sp_AF34_35BH	-0.0857936	0.927914	-0.0732292	0.982432	0.879809		Ruminococcus_gnavus	0.111534	0.969757	-0.609335	0.833259	0.170213		Sellimonas_intestinalis	-0.123325	0.972473	-0.340791	0.862627	0.792617
Hungatella_hathewayi	-0.197331	0.972947	0.328929	0.923043	0.498431		Clostridiaceae_bacterium_AF18_31LB	0.0848488	0.927914	-0.1031	0.979869	0.979047		Dysosmobacter_welbionis	-0.05547	0.970347	-0.0288035	0.992832	0.635474		Escherichia_coli	0.101074	0.972473	0.801835	0.624185	0.499663
Bacteroides_ovatus	-0.138295	0.975177	-0.400621	0.91932	0.939008		Streptococcus_pasteurianus	0.0808125	0.927914	-0.646259	0.83117	0.613576		Faecalibacterium_prausnitzii	0.0207141	0.971353	0.135244	0.926066	0.320604		Haemophilus_parainfluenzae	-0.0817293	0.972473	0.721153	0.633081	0.605281
GGB79916_SGB4587	0.207094	0.975177	-0.256502	0.961356	0.79829		Odoribacter_splanchnicus	-0.084881	0.940073	0.716762	0.83117	0.692095		Intestinibacter_bartlettii	-0.074864	0.971353	0.0955455	0.973226	0.707594		GGB3746_SGB5089	-0.0856994	0.972473	1.22821	0.645249	0.379743
Bifidobacterium_pseudocatenulatum	-0.0758735	0.978038	0.585067	0.886435	0.551043		Longicatena_caecimuris	-0.0620079	0.940073	0.45341	0.885433	0.612906		Hungatella_hathewayi	0.0971967	0.971353	0.0263274	0.999661	0.995776		Parabacteroides_merdae	0.034537	0.976161	-0.29182	0.889249	0.763295
Roseburia_inulinivorans	-0.0985834	0.978038	0.849147	0.866891	0.332481		Oscillibacter_sp_ER4	-0.0725807	0.940073	-0.0236754	0.995176	0.920226		Eubacteriaceae_bacterium_Marseille_Q4139	-0.044915	0.975018	0.0898867	0.9776	0.0049354		Waltera_intestinalis	0.0801167	0.97694	0.675825	0.771141	0.877838
Intestinibacter_bartlettii	0.0664859	0.978038	-0.107366	0.961356	0.938242		Waltera_intestinalis	0.12393	0.940073	-0.332276	0.958188	0.749916		GGB9719_SGB15272	-0.043097	0.981968	0.305686	0.926066	0.145986		Dysosmobacter_sp_NSJ_60	0.0575911	0.97694	-0.407829	0.843327	0.22322
Roseburia_faecis	-0.0844699	0.978038	-0.269682	0.933268	0.745165		Tyzzerella_nexilis	-0.0570218	0.941027	-0.584931	0.886928	0.837396		Adlercreutzia_equolifaciens	-0.0417713	0.981968	0.48465	0.880237	0.765789		Desulfovibrio_SGB5077	0.0420811	0.97694	-0.139997	0.925388	0.820561
GGB9719_SGB15272	-0.0578974	0.978038	0.312294	0.927044	0.534687		Ruminococcus_lactaris	-0.0448369	0.946587	-0.370762	0.897554	0.739731		Bilophila_wadsworthia	0.0303975	0.983642	0.228247	0.922273	0.912387		Clostridiales_bacterium	0.0630011	0.981454	-0.854585	0.624185	0.217473
Klebsiella_pneumoniae	0.0639743	0.978038	-0.598072	0.866891	0.059346		Lawsonibacter_asaccharolyticus	-0.0615663	0.947785	0.731737	0.83117	0.536654		Pseudoflavonifractor_sp_An184	-0.0167352	0.983642	-0.327739	0.923802	0.430694		Bacteroides_caccae	-0.0518979	0.983424	-0.677644	0.618841	0.221038
Clostridium_sp_AF36_4	0.0595159	0.978038	-0.0635798	0.978693	0.74064		Clostridium_symbiosum	-0.13193	0.952514	-0.310276	0.964387	0.898981		Alistipes_onderdonkii	0.0360265	0.985269	0.794232	0.794894	0.805523		Intestinibacter_bartlettii	0.0282043	0.988298	0.256211	0.864163	0.789991
Clostridium_SGB6179	0.0430837	0.978038	0.0891421	0.978693	0.590215		Clostridium_sp_AF20_17LB	0.0461171	0.967784	0.116216	0.979869	0.977837		Clostridium_sp_AF20_17LB	-0.0171631	0.989281	0.14398	0.971896	0.477056		Bifidobacterium_longum	-0.0107309	0.993701	-0.128168	0.879855	0.545746
Ruminococcus_torques	0.0533571	0.978996	0.257632	0.922678	0.797503		Bacteroides_intestinalis	-0.0171869	0.969209	0.35002	0.946843	0.832412									Bifidobacterium_bifidum	-0.0113664	0.994591	0.210651	0.9155	0.559645
Ruminococcus_gnavus	0.110789	0.978996	-0.421471	0.892302	0.639494																Merdimonas_faecis	0.00782637	0.995138	-0.625482	0.724269	0.401351
Bilophila_wadsworthia	-0.0471173	0.978996	0.0320953	0.979642	0.734958
Phocaeicola_massiliensis	-0.0107821	0.98539	-0.403733	0.886435	0.474118
Clostridium_sp_AM22_11AC	-0.0254514	0.98539	0.51918	0.910442	0.89069
Bacteroides_thetaiotaomicron	0.0249913	0.98539	-0.424071	0.866891	0.246044
Alistipes_putredinis	-0.0260251	0.98539	1.34438	0.866891	0.211605
Eubacterium_ventriosum	0.023424	0.98539	-0.807234	0.866891	0.270317
Eubacterium_ramulus	0.0437494	0.98539	0.199457	0.944835	0.794815
Negativibacillus_massiliensis	0.0409498	0.98539	0.0197688	0.994326	0.800426

## Sheet: Sheet2
protein
feature	coef	qval			feature	qval	qval	feature	pval
Megamonas_funiformis	0.857165	0.0103106	0.129774	0.530642	Fusicatenibacter_saccharivorans	0.0123682	0.215411	Desulfovibrio_SGB5077	0.0049354
Fusicatenibacter_saccharivorans	0.762004	0.0531242	0.0123682	0.215411	Bilophila_wadsworthia	0.0155066	0.240492	Klebsiella_pneumoniae	0.0101073
Vescimonas_coprocola	1.43138	0.0543748	0.623088	0.633081	Erysipelatoclostridium_ramosum	0.019735	0.32795	GGB79734_SGB15291	0.0163819
Eubacterium_ventriosum	1.03001	0.0577645	0.124626	0.445118	Collinsella_aerofaciens	0.0778173	0.32795	Phocaeicola_dorei	0.0224677
Erysipelatoclostridium_ramosum	-1.95696	0.0639939	0.019735	0.32795	Bacteroides_finegoldii	0.0886167	0.338193	Ruminococcus_callidus	0.022003
Bilophila_wadsworthia	1.02508	0.0673354	0.0155066	0.240492	Ruminococcus_SGB4421	0.116308	0.385266	Prevotella_copri_clade_A	0.0226428
Candidatus_Cibionibacter_quicibialis	1.88296	0.0797002	0.349314	0.618841	Eubacterium_ventriosum	0.124626	0.445118	Sutterella_wadsworthensis	0.021412
Collinsella_aerofaciens	0.94055	0.0828376	0.0778173	0.32795	Megamonas_funiformis	0.129774	0.530642	Megamonas_funiformis	0.0228083
Blautia_faecis	1.00333	0.0917695	0.164936	0.604015	Blautia_faecis	0.164936	0.604015	Ruminococcus_torques	0.0267516
Eubacterium_rectale	1.19201	0.0918178	0.195214	0.618841	Lachnospira_sp_NSJ_43	0.173843	0.604015	Clostridium_scindens	0.0296492
Bifidobacterium_breve	-0.654114	0.121306	0.288305	0.915609	Bacteroides_thetaiotaomicron	0.188355	0.604015	Blautia_faecis	0.0333099
Lachnospira_eligens	1.16777	0.13661	0.200231	0.618841	Eubacterium_rectale	0.195214	0.618841	Bacteroides_ovatus	0.0402038
Ruminococcus_torques	0.889486	0.13661	0.330355	0.618841	Lachnospira_eligens	0.200231	0.618841	Bacteroides_stercoris	0.0599787
Anaerobutyricum_hallii	0.918682	0.146104	0.396691	0.618841	Eggerthella_lenta	0.238841	0.618841	Lachnospiraceae_bacterium	0.0606822
Firmicutes_bacterium_AF16_15	0.641875	0.146104	0.465353	0.624185	Clostridium_fessum	0.241887	0.618841	Anaerotignum_faecicola	0.0642716
GGB51647_SGB4348	0.383275	0.154	0.535024	0.624185	Bacteroides_uniformis	0.261877	0.618841	Anaerostipes_hadrus	0.066786
Veillonella_parvula	-1.10524	0.155383	0.743537	0.71367	Bifidobacterium_adolescentis	0.275349	0.618841	Lacrimispora_celerecrescens	0.0855717
Blautia_caecimuris	-1.58349	0.16208	0.367715	0.618841	Bifidobacterium_breve	0.288305	0.618841	Bacteroides_thetaiotaomicron	0.100361
Eggerthella_lenta	-1.05024	0.167123	0.238841	0.618841	Megasphaera_sp_NM10	0.293269	0.618841	Blautia_caecimuris	0.0988319
Dorea_formicigenerans	0.760883	0.20203	0.469101	0.624185	Dialister_hominis	0.324915	0.618841	Streptococcus_parasanguinis	0.0997484
Flavonifractor_plautii	-0.510658	0.203294	0.365791	0.618841	Ruminococcus_torques	0.330355	0.618841	Bacteroides_cellulosilyticus	0.115366
Clostridium_butyricum	-1.49433	0.203552	0.612906	0.633081	Anaerostipes_hadrus	0.335488	0.618841	Bacteroides_finegoldii	0.119987
Lachnospira_sp_NSJ_43	0.494267	0.203552	0.173843	0.604015	Lacrimispora_amygdalina	0.33866	0.618841	Clostridiales_bacterium	0.145986
Clostridium_fessum	0.744911	0.203552	0.241887	0.618841	Enterocloster_bolteae	0.347582	0.618841	Blautia_wexlerae	0.155335
Clostridiales_bacterium_KLE1615	0.823072	0.207474	0.613576	0.633081	Candidatus_Cibionibacter_quicibialis	0.349314	0.618841	Ruminococcus_bromii	0.162334
Agathobaculum_butyriciproducens	1.22513	0.2112	0.72188	0.672065	Flavonifractor_plautii	0.365791	0.618841	Haemophilus_parainfluenzae	0.170213
Coprococcus_comes	0.483911	0.2112	0.4503	0.618841	Blautia_caecimuris	0.367715	0.618841	GGB51647_SGB4348	0.17964
Catenibacterium_SGB4425	0.650874	0.214881	0.826557	0.748364	Anaerobutyricum_hallii	0.396691	0.618841	Bifidobacterium_adolescentis	0.192215
Bacteroides_cellulosilyticus	0.996715	0.241162	0.739731	0.712276	Parasutterella_SGB9260	0.417389	0.618841	Desulfovibrio_SGB5076	0.197053
Bacteroides_xylanisolvens	0.95826	0.241162	0.536654	0.624185	Alistipes_indistinctus	0.417389	0.618841	Lacrimispora_amygdalina	0.198199
Merdimonas_faecis	-0.51718	0.247891	0.460895	0.618841	Coprococcus_comes	0.4503	0.618841	Clostridium_sp_AF36_4	0.205308
Dysosmobacter_sp_BX15	0.39711	0.256658	0.979047	0.828953	Merdimonas_faecis	0.460895	0.618841	Mesosutterella_multiformis	0.206775
Blautia_massiliensis	0.707807	0.267572	0.725555	0.674409	Roseburia_faecis	0.46154	0.618841	Bacteroides_xylanisolvens	0.215937
Megasphaera_sp_NM10	0.893506	0.277976	0.293269	0.618841	Firmicutes_bacterium_AF16_15	0.465353	0.624185	Coprococcus_comes	0.222954
Lacrimispora_amygdalina	0.805079	0.282455	0.33866	0.618841	Desulfovibrio_SGB5077	0.465353	0.624185	Hydrogenoanaerobacterium_saccharovorans	0.224324
Gemmiger_formicilis	0.675466	0.2892	0.59166	0.624185	Blautia_wexlerae	0.469101	0.624185	Eisenbergiella_tayi	0.23621
Eubacterium_ramulus	0.766441	0.306634	0.602833	0.624185	Lachnospiraceae_bacterium	0.469101	0.624185	Coprococcus_eutactus	0.238613
Streptococcus_salivarius	-0.516775	0.318424	0.578213	0.624185	Dorea_formicigenerans	0.469101	0.624185	Lachnospira_sp_NSJ_43	0.247438
Alistipes_putredinis	0.776429	0.318424	0.942737	0.822169	Ruminococcus_sp_AF13_28	0.470682	0.624185	Anaerotruncus_colihominis	0.247247
Enterocloster_bolteae	-1.10376	0.333408	0.347582	0.618841	Collinsella_SGB14861	0.502459	0.624185	Collinsella_aerofaciens	0.269534
Ruminococcus_bromii	0.718066	0.405269	0.507086	0.624185	Ruminococcus_bromii	0.507086	0.624185	Lachnospira_pectinoschiza	0.292111
Collinsella_SGB14861	0.271947	0.405269	0.502459	0.624185	Romboutsia_timonensis	0.514016	0.624185	Alistipes_putredinis	0.267109
Clostridium_SGB4750	1.31739	0.412261	0.612906	0.633081	GGB51647_SGB4348	0.535024	0.624185	Clostridium_leptum	0.295422
Butyricimonas_virosa	0.568421	0.413153	0.631319	0.655947	Bacteroides_xylanisolvens	0.536654	0.624185	Firmicutes_bacterium_AF16_15	0.279114
Hydrogenoanaerobacterium_saccharovorans	0.954056	0.413153	0.862518	0.768518	Lawsonibacter_asaccharolyticus	0.536654	0.624185	Alistipes_onderdonkii	0.270269
Desulfovibrio_SGB5077	0.511984	0.422434	0.465353	0.624185	Coprococcus_eutactus	0.54083	0.624185	Collinsella_SGB14861	0.269827
Anaerotignum_faecicola	0.43306	0.42361	0.623151	0.64397	Faecalibacterium_prausnitzii	0.576119	0.624185	Blautia_producta	0.303454
Ruminococcus_bicirculans	0.561193	0.430868	0.623151	0.643203	Streptococcus_salivarius	0.578213	0.624185	GGB80011_SGB15265	0.312827
Clostridium_sp_AM22_11AC	0.59619	0.462777	0.730714	0.674409	Bifidobacterium_bifidum	0.578292	0.624185	Parabacteroides_merdae	0.320604
Alistipes_communis	0.323747	0.462777	0.737815	0.691936	Dysosmobacter_welbionis	0.583738	0.624185	Clostridium_sp_AM22_11AC	0.335242
GGB80011_SGB15265	0.368629	0.462847	0.67538	0.657438	Gemmiger_formicilis	0.59166	0.624185	Agathobaculum_butyriciproducens	0.344403
Clostridium_sp_AF36_4	0.300361	0.472589	0.862518	0.768518	Eubacterium_ramulus	0.602833	0.624185	Bacteroides_intestinalis	0.364433
Bacteroides_thetaiotaomicron	0.511446	0.472589	0.188355	0.604015	Bacteroides_nordii	0.606295	0.630319	Streptococcus_pasteurianus	0.36497
Lacrimispora_celerecrescens	-0.292719	0.472659	0.710819	0.670283	Longicatena_caecimuris	0.612906	0.633081	Sellimonas_intestinalis	0.371658
GGB9699_SGB15216	0.446585	0.472659	0.904501	0.792807	Clostridium_butyricum	0.612906	0.633081	Eggerthella_lenta	0.370871
Mesosutterella_multiformis	0.635202	0.47418	0.862518	0.768518	Clostridium_SGB4750	0.612906	0.633081	Oscillibacter_sp_ER4	0.383193
Bacteroides_nordii	1.02436	0.474479	0.606295	0.630319	Clostridiales_bacterium_KLE1615	0.613576	0.633081	Parabacteroides_distasonis	0.390409
Blautia_obeum	0.555827	0.476584	0.836536	0.756317	Streptococcus_pasteurianus	0.613576	0.633081	Vescimonas_coprocola	0.387927
Hungatella_hathewayi	-1.17288	0.483165	0.737815	0.69077	Lachnospiraceae_bacterium_Marseille_Q4251	0.619893	0.633081	Enterocloster_bolteae	0.394947
Streptococcus_parasanguinis	-0.802168	0.483165	0.855547	0.756527	Vescimonas_coprocola	0.623088	0.633081	Ruminococcus_SGB4421	0.401948
Lachnospiraceae_bacterium	0.576409	0.48684	0.469101	0.624185	Faecalimonas_umbilicata	0.623088	0.643203	Bacteroides_nordii	0.404488
Alistipes_finegoldii	0.385778	0.519819	0.737815	0.69077	Ruminococcus_bicirculans	0.623151	0.643203	Longicatena_caecimuris	0.423115
Roseburia_faecis	1.11649	0.520377	0.46154	0.618841	Anaerotignum_faecicola	0.623151	0.64397	Gemmiger_formicilis	0.418776
Eubacteriaceae_bacterium	0.481377	0.549963	0.919243	0.822169	Dysosmobacter_sp_NSJ_60	0.623151	0.645249	Bifidobacterium_breve	0.415767
Parabacteroides_merdae	-0.320991	0.549963	0.752354	0.716618	GGB3746_SGB5089	0.623151	0.655947	GGB9758_SGB15368	0.418003
Bacteroides_caccae	0.768714	0.549963	0.801072	0.746214	Butyricimonas_virosa	0.631319	0.655947	Bifidobacterium_longum	0.430694
Negativibacillus_massiliensis	0.866356	0.551816	0.853027	0.756527	Parabacteroides_distasonis	0.651606	0.655947	Parasutterella_SGB9260	0.428143
Clostridium_sp_AF34_10BH	0.896133	0.576949	0.79851	0.739574	Bifidobacterium_pseudocatenulatum	0.674156	0.655947	GGB9453_SGB14845	0.435867
Bifidobacterium_bifidum	0.300936	0.576949	0.578292	0.624185	Ruthenibacterium_lactatiformans	0.67538	0.655947	GGB9719_SGB15272	0.446725
Blautia_producta	-0.961928	0.576949	0.862518	0.763467	Coprococcus_catus	0.67538	0.655947	Blautia_hansenii	0.447588
Bifidobacterium_pseudocatenulatum	0.458623	0.576949	0.674156	0.655947	GGB80011_SGB15265	0.67538	0.657438	Dorea_formicigenerans	0.444585
Blautia_hansenii	-0.473127	0.583188	0.998959	0.831742	Bifidobacterium_longum	0.680256	0.659705	Phascolarctobacterium_faecium	0.457578
Romboutsia_timonensis	0.730494	0.585676	0.514016	0.624185	Evtepia_gabavorous	0.681417	0.666873	Sanguibacter_SGB15121	0.457561
Coprococcus_catus	0.171296	0.609396	0.67538	0.655947	Odoribacter_splanchnicus	0.692095	0.666873	GGB9480_SGB14874	0.464205
Faecalibacterium_prausnitzii	0.264724	0.626355	0.576119	0.624185	Lacrimispora_celerecrescens	0.710819	0.670283	Alistipes_finegoldii	0.470747
GGB3746_SGB5089	-0.619058	0.631407	0.623151	0.655947	GGB79916_SGB4587	0.71223	0.670859	Merdimonas_faecis	0.477056
Dorea_longicatena	0.252202	0.631407	0.8786	0.771668	Ruminococcus_gnavus	0.7156	0.670859	Faecalicatena_fissicatena	0.484141
Escherichia_coli	-0.597282	0.631407	0.725543	0.67287	Agathobaculum_butyriciproducens	0.72188	0.672065	Phocaeicola_vulgatus	0.510652
Dialister_hominis	0.212039	0.631407	0.324915	0.618841	Phocaeicola_dorei	0.722898	0.67287	Clostridiaceae_bacterium	0.520549
Phascolarctobacterium_faecium	0.396606	0.635032	0.975041	0.823181	Escherichia_coli	0.725543	0.67287	Flavonifractor_plautii	0.516741
Adlercreutzia_equolifaciens	0.398247	0.635032	0.839084	0.756317	Blautia_massiliensis	0.725555	0.674409	Eubacterium_sp_AF34_35BH	0.520579
Bifidobacterium_adolescentis	0.64878	0.635111	0.275349	0.618841	Clostridium_sp_AM22_11AC	0.730714	0.674409	Adlercreutzia_equolifaciens	0.520856
Roseburia_hominis	0.961808	0.646046	0.928241	0.822169	Clostridium_leptum	0.737815	0.676113	Catenibacterium_SGB4425	0.525862
Clostridium_leptum	0.594694	0.657797	0.737815	0.676113	Alistipes_finegoldii	0.737815	0.69077	Blautia_obeum	0.528073
GGB9453_SGB14845	-0.433595	0.658277	0.749916	0.71367	Hungatella_hathewayi	0.737815	0.69077	Tyzzerella_nexilis	0.534567
Alistipes_shahii	0.271448	0.674052	0.79419	0.738172	Alistipes_communis	0.737815	0.691936	Negativibacillus_massiliensis	0.535652
Faecalibacterium_SGB15346	0.398221	0.675517	0.928538	0.822169	GGB9480_SGB14874	0.737815	0.703071	Dorea_longicatena	0.550365
Akkermansia_muciniphila	-0.448707	0.682396	0.908582	0.800381	Desulfovibrio_SGB5076	0.737815	0.704161	Ruminococcus_gnavus	0.55365
Parasutterella_SGB9260	0.302017	0.68803	0.417389	0.618841	Intestinibacter_bartlettii	0.739731	0.704161	Roseburia_faecis	0.555282
Clostridium_scindens	0.437382	0.698243	0.992863	0.829047	Ruminococcus_lactaris	0.739731	0.711961	Phocaeicola_massiliensis	0.57729
Ruminococcus_SGB4421	0.177275	0.698243	0.116308	0.385266	Bacteroides_cellulosilyticus	0.739731	0.712276	Ruminococcus_bicirculans	0.591409
Dysosmobacter_sp_NSJ_60	0.461412	0.704728	0.623151	0.645249	Veillonella_parvula	0.743537	0.71367	Butyricimonas_virosa	0.592355
Phocaeicola_vulgatus	0.264154	0.704728	0.752354	0.71367	Waltera_intestinalis	0.749916	0.71367	Fusicatenibacter_saccharivorans	0.595921
Roseburia_inulinivorans	0.617022	0.705824	0.981562	0.828953	GGB9453_SGB14845	0.749916	0.71367	Collinsella_SGB4121	0.606926
GGB9480_SGB14874	0.224418	0.7316	0.737815	0.703071	GGB9534_SGB14937	0.749916	0.71367	Roseburia_inulinivorans	0.605027
Parabacteroides_distasonis	0.212008	0.7316	0.651606	0.655947	GGB9614_SGB15049	0.751164	0.71367	Bacteroides_uniformis	0.609234
Clostridiaceae_bacterium	0.454341	0.737297	0.834446	0.751826	Phocaeicola_vulgatus	0.752354	0.71367	Candidatus_Cibionibacter_quicibialis	0.608901
Faecalibacillus_intestinalis	0.449138	0.743422	0.773412	0.724269	Parabacteroides_merdae	0.752354	0.716618	Eubacterium_ventriosum	0.634553
Lachnospira_pectinoschiza	0.201521	0.743422	0.79851	0.746214	Sutterella_wadsworthensis	0.752354	0.72043	Roseburia_hominis	0.622179
GGB79916_SGB4587	-0.41353	0.743422	0.71223	0.670859	Faecalibacillus_intestinalis	0.773412	0.724269	Romboutsia_timonensis	0.636568
Alistipes_onderdonkii	0.253543	0.74481	0.869535	0.771668	Bacteroides_fragilis	0.780604	0.724269	Akkermansia_muciniphila	0.61399
Phocaeicola_dorei	0.267182	0.747835	0.722898	0.67287	Alistipes_shahii	0.79419	0.738172	Alistipes_indistinctus	0.626201
Ruminococcus_sp_AF13_28	0.503577	0.769701	0.470682	0.624185	Clostridium_sp_AF34_10BH	0.79851	0.739574	GGB9534_SGB14937	0.629119
Ruthenibacterium_lactatiformans	0.380096	0.769701	0.67538	0.655947	Lachnospira_pectinoschiza	0.79851	0.746214	Roseburia_intestinalis	0.630277
Parabacteroides_goldsteinii	0.179687	0.769701	0.862518	0.768518	Bacteroides_caccae	0.801072	0.746214	GGB3746_SGB5089	0.635474
GGB9719_SGB15272	0.300721	0.770558	0.910353	0.806063	Catenibacterium_SGB4425	0.826557	0.748364	Streptococcus_salivarius	0.647778
Bifidobacterium_longum	-0.194223	0.770625	0.680256	0.659705	Bacteroides_intestinalis	0.832412	0.750991	Bifidobacterium_pseudocatenulatum	0.668792
Intestinibacter_bartlettii	-0.400118	0.784158	0.739731	0.704161	Clostridiaceae_bacterium	0.834446	0.751826	Phocaeicola_plebeius	0.674366
Clostridium_sp_AT4	-0.291249	0.784365	0.999672	0.832849	Blautia_obeum	0.836536	0.756317	Clostridium_saudiense	0.684632
Sanguibacter_SGB15121	0.279708	0.79	0.883263	0.7733	Tyzzerella_nexilis	0.837396	0.756317	Ruminococcus_sp_AF13_28	0.696494
Haemophilus_parainfluenzae	-0.285761	0.79	0.93867	0.822169	Anaerotruncus_colihominis	0.837396	0.756317	Alistipes_shahii	0.701431
Parabacteroides_faecis	-0.158748	0.799659	#N/A	#N/A	Adlercreutzia_equolifaciens	0.839084	0.756317	Waltera_intestinalis	0.707594
Clostridium_saudiense	0.218237	0.809979	0.976022	0.825073	Collinsella_SGB4121	0.840128	0.756317	Alistipes_communis	0.710559
Evtepia_gabavorous	0.290252	0.816144	0.681417	0.666873	Eisenbergiella_tayi	0.849575	0.756317	Pseudoflavonifractor_sp_An184	0.70957
Anaerostipes_hadrus	0.132901	0.819992	0.335488	0.618841	Alistipes_sp_AF17_16	0.849575	0.756317	Clostridium_sp_AF20_17LB	0.716967
Roseburia_intestinalis	0.202526	0.840338	0.862655	0.771141	Negativibacillus_massiliensis	0.853027	0.756527	Clostridium_symbiosum	0.726391
Collinsella_SGB4121	-0.463434	0.847011	0.840128	0.756317	Streptococcus_parasanguinis	0.855547	0.756527	Hungatella_hathewayi	0.727154
Lachnospiraceae_bacterium_Marseille_Q4251	0.29026	0.852685	0.619893	0.633081	GGB79734_SGB15291	0.855547	0.756527	Odoribacter_splanchnicus	0.730598
Dialister_invisus	-0.220089	0.858623	0.972478	0.823181	Sellimonas_intestinalis	0.862518	0.762931	Bacteroides_caccae	0.765789
Clostridium_SGB6179	-0.125677	0.865231	0.916848	0.822169	Blautia_producta	0.862518	0.763467	Clostridium_butyricum	0.772991
Sellimonas_intestinalis	0.325471	0.867354	0.862518	0.762931	Hydrogenoanaerobacterium_saccharovorans	0.862518	0.768518	Clostridium_sp_AF34_10BH	0.782995
Anaerobutyricum_soehngenii	-0.293527	0.867354	0.912447	0.811404	Parabacteroides_goldsteinii	0.862518	0.768518	GGB9614_SGB15049	0.789414
Coprococcus_eutactus	0.0756605	0.893173	0.54083	0.624185	Mesosutterella_multiformis	0.862518	0.768518	Eubacterium_rectale	0.794443
Bacteroides_stercoris	0.303865	0.893173	0.99126	0.828964	Clostridium_sp_AF36_4	0.862518	0.768518	Bifidobacterium_bifidum	0.805523
Ruminococcus_gnavus	0.197246	0.89727	0.7156	0.670859	Roseburia_intestinalis	0.862655	0.771141	Lachnospiraceae_bacterium_Marseille_Q4251	0.807142
Dysosmobacter_welbionis	0.190057	0.90509	0.583738	0.624185	Alistipes_onderdonkii	0.869535	0.771668	Faecalibacterium_SGB15346	0.859005
Bacteroides_fragilis	-0.187557	0.919759	0.780604	0.724269	Dorea_longicatena	0.8786	0.771668	Clostridium_sp_AT4	0.841226
Sutterella_wadsworthensis	0.177648	0.931063	0.752354	0.72043	Eubacterium_sp_AF34_35BH	0.879809	0.773091	Bilophila_wadsworthia	0.83918
Eisenbergiella_tayi	-0.13693	0.931063	0.849575	0.756317	Sanguibacter_SGB15121	0.883263	0.7733	Dysosmobacter_welbionis	0.885481
Blautia_wexlerae	0.0540476	0.939705	0.469101	0.624185	Klebsiella_pneumoniae	0.884982	0.787939	Escherichia_coli	0.845011
Alistipes_indistinctus	-0.138167	0.939705	0.417389	0.618841	Faecalicatena_fissicatena	0.891915	0.787939	Intestinibacter_bartlettii	0.912387
GGB9614_SGB15049	-0.124601	0.940378	0.751164	0.71367	Clostridium_symbiosum	0.898981	0.790072	Dialister_hominis	0.811797
GGB79734_SGB15291	-0.156257	0.940378	0.855547	0.756527	Phocaeicola_plebeius	0.898981	0.790072	Faecalibacillus_intestinalis	0.825748
Faecalimonas_umbilicata	-0.119261	0.940378	0.623088	0.643203	GGB9758_SGB15368	0.902928	0.790072	Eubacteriaceae_bacterium	0.884726
Parasutterella_excrementihominis	-0.187343	0.945795	0.951285	0.822619	GGB9699_SGB15216	0.904501	0.792807	Clostridium_SGB4750	0.898586
Bacteroides_uniformis	0.117447	0.946597	0.261877	0.618841	Akkermansia_muciniphila	0.908582	0.800381	Dialister_invisus	0.891866
Faecalicatena_fissicatena	0.104189	0.950903	0.891915	0.787939	GGB9719_SGB15272	0.910353	0.806063	Ruminococcus_lactaris	0.833905
Bacteroides_ovatus	0.123443	0.954955	0.920397	0.822169	Anaerobutyricum_soehngenii	0.912447	0.811404	Veillonella_parvula	0.811082
Ruminococcus_callidus	0.0810401	0.956878	0.93107	0.822169	Clostridium_sp_AM49_4BH	0.916301	0.814292	GGB9699_SGB15216	0.856676
Clostridiales_bacterium	0.198235	0.971325	0.993018	0.829047	Clostridium_SGB6179	0.916848	0.822169	Anaerobutyricum_soehngenii	0.88041
Eubacterium_sp_AF34_35BH	-0.0857936	0.972473	0.879809	0.773091	Eubacteriaceae_bacterium	0.919243	0.822169	Faecalimonas_umbilicata	0.902776
Clostridiaceae_bacterium_AF18_31LB	0.0848488	0.972473	0.979047	0.828953	Oscillibacter_sp_ER4	0.920226	0.822169	Eubacteriaceae_bacterium_Marseille_Q4139	0.885408
Streptococcus_pasteurianus	0.0808125	0.972473	0.613576	0.633081	Bacteroides_ovatus	0.920397	0.822169	Megasphaera_sp_NM10	0.914224
Odoribacter_splanchnicus	-0.084881	0.972473	0.692095	0.666873	Roseburia_hominis	0.928241	0.822169	Clostridium_sp_AM49_4BH	0.868199
Longicatena_caecimuris	-0.0620079	0.976161	0.612906	0.633081	Faecalibacterium_SGB15346	0.928538	0.822169	Anaerobutyricum_hallii	0.925912
Oscillibacter_sp_ER4	-0.0725807	0.97694	0.920226	0.822169	Ruminococcus_callidus	0.93107	0.822169	Clostridiaceae_bacterium_AF18_31LB	0.928124
Waltera_intestinalis	0.12393	0.97694	0.749916	0.71367	Haemophilus_parainfluenzae	0.93867	0.822169	Blautia_massiliensis	0.948716
Tyzzerella_nexilis	-0.0570218	0.97694	0.837396	0.756317	Alistipes_putredinis	0.942737	0.822169	Coprococcus_catus	0.936872
Ruminococcus_lactaris	-0.0448369	0.981454	0.739731	0.711961	Parasutterella_excrementihominis	0.951285	0.822619	Evtepia_gabavorous	0.934907
Lawsonibacter_asaccharolyticus	-0.0615663	0.983424	0.536654	0.624185	Dialister_invisus	0.972478	0.823181	Bacteroides_eggerthii	0.948312
Clostridium_symbiosum	-0.13193	0.988298	0.898981	0.790072	Phascolarctobacterium_faecium	0.975041	0.823181	Faecalibacterium_prausnitzii	0.999845
Clostridium_sp_AF20_17LB	0.0461171	0.993701	0.977837	0.825073	Clostridium_saudiense	0.976022	0.825073	Erysipelatoclostridium_ramosum	0.983375
Bacteroides_intestinalis	-0.0171869	0.994591	0.832412	0.750991	Clostridium_sp_AF20_17LB	0.977837	0.825073	Ruthenibacterium_lactatiformans	0.961018
		0.995138	#N/A	#N/A	Clostridiaceae_bacterium_AF18_31LB	0.979047	0.828953	Lachnospira_eligens	0.970799
			#N/A	#N/A	Dysosmobacter_sp_BX15	0.979047	0.828953	Parasutterella_excrementihominis	0.988532
			#N/A	#N/A	Roseburia_inulinivorans	0.981562	0.828953	Clostridiales_bacterium_KLE1615	0.961411
			#N/A	#N/A	Bacteroides_stercoris	0.99126	0.828964	Clostridium_fessum	0.975224
			#N/A	#N/A	Clostridium_scindens	0.992863	0.829047	Bacteroides_fragilis	0.961071
			#N/A	#N/A	Clostridiales_bacterium	0.993018	0.829047	Eubacterium_ramulus	0.984766
			#N/A	#N/A	Blautia_hansenii	0.998959	0.831742	Dysosmobacter_sp_BX15	0.997357
					Clostridium_sp_AT4	0.999672	0.832849	Parabacteroides_goldsteinii	0.9706
							0.832849	Dysosmobacter_sp_NSJ_60	0.995776
							0.832849	Lawsonibacter_asaccharolyticus	0.959863
							0.832849	GGB79916_SGB4587	0.987494
							0.832849
							0.832849
							0.832849
							0.832849
							0.832849
							0.840843
							0.840843
							0.84179
							0.84179
							0.843327
							0.843327
							0.846446
							0.846446
							0.85275
							0.85275
							0.85506
							0.857421
							0.860306
							0.860639
							0.860639
							0.862627
							0.862627
							0.862627
							0.863358
							0.864163
							0.864163
							0.864163
							0.864163
							0.864163
							0.864163
							0.864163
							0.864163
							0.864163
							0.864163
							0.864163
							0.864163
							0.864163
							0.864163
							0.864163
							0.864163
							0.864163
							0.864163
							0.864163
							0.864163
							0.864163
							0.864163
							0.864163
							0.866022
							0.866329
							0.866329
							0.873159
							0.873174
							0.873174
							0.874027
							0.876499
							0.876988
							0.879855
							0.879855
							0.883041
							0.883041
							0.883041
							0.883141
							0.889249
							0.889249
							0.889249
							0.889249
							0.889249
							0.889249
							0.889249
							0.889249
							0.889249
							0.889249
							0.898472
							0.903057
							0.903987
							0.903987
							0.90459
							0.909128
							0.910947
							0.9155
							0.9155
							0.916684
							0.916684
							0.920341
							0.920341
							0.920981
							0.925388
							0.925388
							0.925388
							0.925388
							0.925388
							0.925388
							0.925388
							0.925388
							0.925388
							0.925388
							0.925388
							0.925388
							0.925388
							0.925388
							0.925388
							0.925388
							0.925388
							0.925388
							0.925388
							0.925388
							0.928321
							0.928321
							0.930719
							0.934968
							0.934968
							0.934968
							0.93778
							0.93778
							0.940141
							0.940141
							0.941294
							0.941294
							0.941294
							0.941294
							0.941294
							0.941294
							0.943773
							0.944669
							0.948245
							0.948245
							0.948245
							0.952124
							0.952124
							0.953855
							0.953855
							0.955269
							0.955269
							0.955269
							0.955269
							0.955269
							0.955269
							0.955269
							0.955269
							0.955269
							0.955324
							0.955841
							0.956285
							0.959973
							0.959973
							0.959973
							0.959973
							0.963229
							0.964674
							0.966434
							0.966434
							0.974444
							0.980034
							0.980034
							0.980034
							0.981474
							0.981474
							0.985303
							0.985303
							0.985303
							0.985303
							0.985303
							0.985303
							0.986424
							0.986424
							0.986424
							0.98873
							0.98873
							0.988827
							0.991066
							0.991321
							0.991937
							0.991937
							0.992919
							0.994054
							0.994054
							0.99447
							0.996405

## Sheet: Supplementary Data7
Supplementary Data7: Alterations in microbial functional pathways associated with four key dietary factors in children with and without Autism Spectrum Disorder (ASD). The low intake group is used as the reference compared to the high intake group.
the Chinese Children Healthy Dietary Index (CCDI)										Magnesium intake										Starch intake										Protein intake
ASD					non-ASD					ASD					non-ASD					ASD					non-ASD					ASD					non-ASD					Starch intake middle group				CCDI middle group				Magnesium intake middle group
feature	coef	qval	qval		feature	coef	qval	pval		feature	coef	pval	qval		feature	coef	pval	qval		feature	coef	pval	qval		feature	coef	pval	qval		feature	coef	pval	qval		feature	coef	pval	qval		feature	coef	pval	qval	feature	coef	pval	qval	feature	coef
GLYCOLYSIS..glycolysis.I..from.glucose.6.phosphate.	-0.257792	2.13e-05	0.0114577		PWY.6071..superpathway.of.phenylethylamine.degradation	-0.61268	0.000230398	0.323478		FASYN.INITIAL.PWY..superpathway.of.fatty.acid.biosynthesis.initiation..E..coli.	-0.808867	0.00038575	0.0360033		PROTOCATECHUATE.ORTHO.CLEAVAGE.PWY..protocatechuate.degradation.II..ortho.cleavage.pathway.	-0.914828	0.00210519	0.233626		PWY.6700..queuosine.biosynthesis.I..de.novo.	0.0979505	0.000199634	0.0252856		PWY.4041...gamma..glutamyl.cycle	-0.305451	0.00204971	0.517999		PWY.7371..1.4.dihydroxy.6.naphthoate.biosynthesis.II	-1.13281	9.88518e-05	0.0172496		DENITRIFICATION.PWY..nitrate.reduction.I..denitrification.	0.501797	0.00314556	0.71687		PWY.7316..dTDP.N.acetylviosamine.biosynthesis	1.10595	0.000594278	0.0749871	GLYCOLYSIS..glycolysis.I..from.glucose.6.phosphate.	-0.19521	0.000270562	0.0744539	PWY.5505..L.glutamate.and.L.glutamine.biosynthesis	0.201735
PWY.5484..glycolysis.II..from.fructose.6.phosphate.	-0.261009	1.6e-05	0.0114577		X3.HYDROXYPHENYLACETATE.DEGRADATION.PWY..4.hydroxyphenylacetate.degradation	-0.674799	0.0365658	0.42742		PWY.622..starch.biosynthesis	-0.548776	0.00148048	0.0715332		PWY.4984..urea.cycle	0.517675	0.000618878	0.233626		PWY.6292..superpathway.of.L.cysteine.biosynthesis..mammalian.	0.43958	0.000962936	0.0705477		PWY.6270..isoprene.biosynthesis.I	-0.0978855	0.00704796	0.517999		PWY.7399..methylphosphonate.degradation.II	0.574498	0.00407469	0.165716		FOLSYN.PWY..superpathway.of.tetrahydrofolate.biosynthesis.and.salvage	0.49566	0.00489948	0.71687		PWY.7399..methylphosphonate.degradation.II	0.709641	0.000584675	0.0749871	PWY.5484..glycolysis.II..from.fructose.6.phosphate.	-0.188945	0.000320922	0.0744539	PWY.7357..thiamine.phosphate.formation.from.pyrithiamine.and.oxythiamine..yeast.	0.090668
ANAEROFRUCAT.PWY..homolactic.fermentation	-0.209985	0.00012586	0.0252439		ARGDEG.PWY..superpathway.of.L.arginine..putrescine..and.4.aminobutanoate.degradation	-0.698988	0.0238544	0.42742		P161.PWY..acetylene.degradation..anaerobic.	-0.530026	0.00382581	0.109309		PWY.5417..catechol.degradation.III..ortho.cleavage.pathway.	-0.580599	0.0026624	0.233626		PWY.6609..adenine.and.adenosine.salvage.III	0.0707319	0.00199286	0.0974792		PWY.7560..methylerythritol.phosphate.pathway.II	-0.104715	0.00358069	0.517999		GLCMANNANAUT.PWY..superpathway.of.N.acetylglucosamine..N.acetylmannosamine.and.N.acetylneuraminate.degradation	0.159743	0.00533407	0.181676		PWY.5692..allantoin.degradation.to.glyoxylate.II	0.572607	0.00874453	0.71687		OANTIGEN.PWY..O.antigen.building.blocks.biosynthesis..E..coli.	-0.125756	0.0071629	0.215237	P161.PWY..acetylene.degradation..anaerobic.	-0.515257	0.00255194	0.208959	PWY.7560..methylerythritol.phosphate.pathway.II	0.0799248
FASYN.INITIAL.PWY..superpathway.of.fatty.acid.biosynthesis.initiation..E..coli.	-0.988359	0.00010998	0.0252439		ARGSYN.PWY..L.arginine.biosynthesis.I..via.L.ornithine.	0.111579	0.0155171	0.42742		PWY.6282..palmitoleate.biosynthesis.I..from..5Z..dodec.5.enoate.	-0.351424	0.00398703	0.111637		PWY.5431..aromatic.compounds.degradation.via..beta..ketoadipate	-0.580599	0.0026624	0.233626		PWY.7560..methylerythritol.phosphate.pathway.II	0.0926713	0.0018599	0.0974792		GLYCOLYSIS..glycolysis.I..from.glucose.6.phosphate.	-0.15533	0.00911643	0.556499		PWY.5505..L.glutamate.and.L.glutamine.biosynthesis	-0.226841	0.00862215	0.211326		PWY.6151..S.adenosyl.L.methionine.salvage.I	0.066102	0.0279767	0.71687		P461.PWY..hexitol.fermentation.to.lactate..formate..ethanol.and.acetate	0.328123	0.00868005	0.215237	ANAEROFRUCAT.PWY..homolactic.fermentation	-0.136994	0.0036471	0.263573	P161.PWY..acetylene.degradation..anaerobic.	-0.436471
PENTOSE.P.PWY..pentose.phosphate.pathway	-0.178951	0.0004429	0.0583391		ARGSYNBSUB.PWY..L.arginine.biosynthesis.II..acetyl.cycle.	0.122607	0.0128431	0.42742		PWY.5531..3.8.divinyl.chlorophyllide.a.biosynthesis.II..anaerobic.	-0.578517	0.00413837	0.113602		PWY.6562..norspermidine.biosynthesis	-0.532243	0.00163246	0.233626		COBALSYN.PWY..superpathway.of.adenosylcobalamin.salvage.from.cobinamide.I	0.173812	0.00241255	0.104946		ANAEROFRUCAT.PWY..homolactic.fermentation	-0.134755	0.0109448	0.590511		PWY.7446..sulfoquinovose.degradation.I	0.633278	0.00827098	0.211326		PWY.6396..superpathway.of.2.3.butanediol.biosynthesis	0.464203	0.0285119	0.71687		PWY.5676..acetyl.CoA.fermentation.to.butanoate.II	0.274086	0.00730317	0.215237	PWY.7388..octanoyl..acyl.carrier.protein..biosynthesis..mitochondria..yeast.	-0.737779	0.0047761	0.302197	PWY.6317..D.galactose.degradation.I..Leloir.pathway.	0.100798
PWY.6901..superpathway.of.glucose.and.xylose.degradation	-0.154583	0.00075814	0.0665272		ASPASN.PWY..superpathway.of.L.aspartate.and.L.asparagine.biosynthesis	-0.0930238	0.0414833	0.42742		PWY.7664..oleate.biosynthesis.IV..anaerobic.	-0.345577	0.00450256	0.118936		PWY.7409..phospholipid.remodeling..phosphatidylethanolamine..yeast.	-0.889982	0.00208857	0.233626		PWY.5677..succinate.fermentation.to.butanoate	-0.629611	0.00248948	0.105011		KDO.NAGLIPASYN.PWY..superpathway.of..Kdo.2.lipid.A.biosynthesis	-0.936735	0.0139568	0.590511		PWY.5850..superpathway.of.menaquinol.6.biosynthesis	0.655682	0.0148144	0.248645		PWY.6612..superpathway.of.tetrahydrofolate.biosynthesis	0.508642	0.00481509	0.71687		PWY.6897..thiamine.diphosphate.salvage.II	-0.07396	0.00797982	0.215237	PWY.5913..partial.TCA.cycle..obligate.autotrophs.	-0.294738	0.00775064	0.379848	PWY.7039..phosphatidate.metabolism..as.a.signaling.molecule	-0.416025
PWY.7117..C4.photosynthetic.carbon.assimilation.cycle..PEPCK.type	-0.400024	0.00121918	0.0855867		CARNMET.PWY..L.carnitine.degradation.I	-0.788475	0.0176583	0.42742		FASYN.ELONG.PWY..fatty.acid.elongation....saturated	-0.332025	0.00501643	0.126044		CATECHOL.ORTHO.CLEAVAGE.PWY..catechol.degradation.to..beta..ketoadipate	-0.596563	0.00433427	0.304266		PWY.7371..1.4.dihydroxy.6.naphthoate.biosynthesis.II	0.806067	0.00400095	0.121072		P122.PWY..heterolactic.fermentation	-0.994272	0.0144447	0.590511		PWY.5860..superpathway.of.demethylmenaquinol.6.biosynthesis.I	0.665058	0.0151395	0.248645		PWY.6895..superpathway.of.thiamine.diphosphate.biosynthesis.II	0.336209	0.0109365	0.71687		PWY.6992..1.5.anhydrofructose.degradation	1.0898	0.0103643	0.224014	PWY.6527..stachyose.degradation	0.12634	0.00964362	0.379848	PPGPPMET.PWY..ppGpp.metabolism	0.493158
PWY.4041...gamma..glutamyl.cycle	-0.31207	0.00180328	0.0910543		DARABCATK12.PWY..D.arabinose.degradation.I	-0.787468	0.0332026	0.42742		PWY.5989..stearate.biosynthesis.II..bacteria.and.plants.	-0.315629	0.00574831	0.139007		PWY.6305..superpathway.of.putrescine.biosynthesis	0.320341	0.00433213	0.304266		CALVIN.PWY..Calvin.Benson.Bassham.cycle	0.0645938	0.00565421	0.126764		PWY.5484..glycolysis.II..from.fructose.6.phosphate.	-0.149099	0.0125126	0.590511		PWY.5896..superpathway.of.menaquinol.10.biosynthesis	0.655682	0.0148144	0.248645		PWY.7316..dTDP.N.acetylviosamine.biosynthesis	-0.807736	0.0145211	0.71687		PWY.6385..peptidoglycan.biosynthesis.III..mycobacteria.	-0.0489117	0.0135756	0.265394	ARGDEG.PWY..superpathway.of.L.arginine..putrescine..and.4.aminobutanoate.degradation	-0.568686	0.0162435	0.484156	COBALSYN.PWY..superpathway.of.adenosylcobalamin.salvage.from.cobinamide.I	0.13966
PWY.6527..stachyose.degradation	0.166766	0.00146579	0.0910543		DENOVOPURINE2.PWY..superpathway.of.purine.nucleotides.de.novo.biosynthesis.II	-0.700532	0.0337295	0.42742		P124.PWY..Bifidobacterium.shunt	-0.450522	0.0103009	0.182968		NAD.BIOSYNTHESIS.II..NAD.salvage.pathway.III..to.nicotinamide.riboside.	-0.946662	0.00468049	0.312924		GLYCOGENSYNTH.PWY..glycogen.biosynthesis.I..from.ADP.D.Glucose.	0.103465	0.00520422	0.126764		PWY.702..L.methionine.biosynthesis.II	-0.25219	0.0150878	0.590511		PWY.5920..superpathway.of.heme.b.biosynthesis.from.glycine	0.725506	0.0151348	0.248645		PWY.7383..anaerobic.energy.metabolism..invertebrates..cytosol.	-0.475992	0.00976209	0.71687		PWY.7790..UMP.biosynthesis.II	-0.0586574	0.0149116	0.272332	ORNARGDEG.PWY..superpathway.of.L.arginine.and.L.ornithine.degradation	-0.568686	0.0162435	0.484156	PWY.6527..stachyose.degradation	0.11872
GLUCONEO.PWY..gluconeogenesis.I	-0.143403	0.00215831	0.101009		ECASYN.PWY..enterobacterial.common.antigen.biosynthesis	-0.730631	0.0182146	0.42742		PWY.5994..palmitate.biosynthesis..type.I.fatty.acid.synthase.	-0.824571	0.00999952	0.182968		PWY.6182..superpathway.of.salicylate.degradation	-0.439955	0.00511628	0.315842		PWY.5005..biotin.biosynthesis.II	0.365422	0.0052443	0.126764		PWY.7111..pyruvate.fermentation.to.isobutanol..engineered.	-0.114865	0.0147706	0.590511		PWY.5972..stearate.biosynthesis.I..animals.	0.663316	0.0138574	0.248645		DENOVOPURINE2.PWY..superpathway.of.purine.nucleotides.de.novo.biosynthesis.II	0.645371	0.0359448	0.724599		PWY.7791..UMP.biosynthesis.III	-0.0586574	0.0149116	0.272332	PWY.5188..tetrapyrrole.biosynthesis.I..from.glutamate.	0.133301	0.0199491	0.521307	CALVIN.PWY..Calvin.Benson.Bassham.cycle	0.0565007
PWY.7159..3.8.divinyl.chlorophyllide.a.biosynthesis.III..aerobic..light.independent.	-0.517233	0.00301603	0.124545		FAO.PWY..fatty.acid..beta..oxidation.I..generic.	-0.719075	0.0276177	0.42742		PWY.6901..superpathway.of.glucose.and.xylose.degradation	-0.107078	0.0137949	0.227211		PWY.5747..2.methylcitrate.cycle.II	-0.940017	0.00692942	0.36033		PWY.5484..glycolysis.II..from.fructose.6.phosphate.	-0.147571	0.00653745	0.126764		PWY.7858...5Z..dodecenoate.biosynthesis.II	-0.739648	0.0137958	0.590511		PWY.7385..1.3.propanediol.biosynthesis..engineered.	0.83949	0.0175252	0.265827		ECASYN.PWY..enterobacterial.common.antigen.biosynthesis	0.501231	0.0937423	0.724599		PWY.5686..UMP.biosynthesis.I	-0.0576943	0.0168668	0.286623	PWY.5505..L.glutamate.and.L.glutamine.biosynthesis	0.174699	0.0239915	0.547479	FASYN.INITIAL.PWY..superpathway.of.fatty.acid.biosynthesis.initiation..E..coli.	-0.515962
PWY.7115..C4.photosynthetic.carbon.assimilation.cycle..NAD.ME.type	-0.398638	0.00352657	0.126915		GLUTORN.PWY..L.ornithine.biosynthesis.I	0.101854	0.026397	0.42742		PWY.7159..3.8.divinyl.chlorophyllide.a.biosynthesis.III..aerobic..light.independent.	-0.407142	0.0143294	0.230588		PWY.5690..TCA.cycle.II..plants.and.fungi.	0.428863	0.00745254	0.362298		PWY.5686..UMP.biosynthesis.I	0.0642821	0.0068097	0.126764		UNMAPPED	0.0480648	0.0972816	0.594775		PWY.6292..superpathway.of.L.cysteine.biosynthesis..mammalian.	-0.352978	0.0182632	0.269609		FAO.PWY..fatty.acid..beta..oxidation.I..generic.	0.486931	0.116787	0.724599		PWY.7446..sulfoquinovose.degradation.I	0.550476	0.0169211	0.286623	PWY.7039..phosphatidate.metabolism..as.a.signaling.molecule	-0.375146	0.0251879	0.547837	GLYCOGENSYNTH.PWY..glycogen.biosynthesis.I..from.ADP.D.Glucose.	0.0815487
PWY.622..starch.biosynthesis	-0.542395	0.00416122	0.136478		GLYCOGENSYNTH.PWY..glycogen.biosynthesis.I..from.ADP.D.Glucose.	0.103348	0.0269114	0.42742		PWY.7115..C4.photosynthetic.carbon.assimilation.cycle..NAD.ME.type	-0.32503	0.0163965	0.243841		PWY.6185..4.methylcatechol.degradation..ortho.cleavage.	-0.485462	0.00871071	0.407661		PWY.5972..stearate.biosynthesis.I..animals.	-0.700436	0.00616224	0.126764		AST.PWY..L.arginine.degradation.II..AST.pathway.	-0.633201	0.0875577	0.594775		PWY.6328..L.lysine.degradation.X	0.593191	0.023165	0.296683		GLUCUROCAT.PWY..superpathway.of..beta..D.glucuronosides.degradation	0.121267	0.0856376	0.724599		PWY.7807..glyphosate.degradation.III	0.665482	0.0169331	0.286623	PWY.5667..CDP.diacylglycerol.biosynthesis.I	0.0488156	0.0259478	0.554629	P621.PWY..nylon.6.oligomer.degradation	0.525117
PWY.7316..dTDP.N.acetylviosamine.biosynthesis	-0.956045	0.00588101	0.17568		HCAMHPDEG.PWY..3.phenylpropanoate.and.3..3.hydroxyphenyl.propanoate.degradation.to.2.hydroxypentadienoate	-0.835195	0.0130401	0.42742		PWY.7316..dTDP.N.acetylviosamine.biosynthesis	-0.850572	0.0161953	0.243841		GLYCOLYSIS.TCA.GLYOX.BYPASS..superpathway.of.glycolysis..pyruvate.dehydrogenase..TCA..and.glyoxylate.bypass	-0.731293	0.0107864	0.449929		PWY.6317..D.galactose.degradation.I..Leloir.pathway.	0.103963	0.00709275	0.126764		BRANCHED.CHAIN.AA.SYN.PWY..superpathway.of.branched.chain.amino.acid.biosynthesis	-0.0451002	0.10607	0.594775		PWY.1269..CMP.3.deoxy.D.manno.octulosonate.biosynthesis	-0.193178	0.0351125	0.350798		GLYCOL.GLYOXDEG.PWY..superpathway.of.glycol.metabolism.and.degradation	0.55033	0.113285	0.724599		PWY.7221..guanosine.ribonucleotides.de.novo.biosynthesis	-0.0563599	0.0172914	0.289162	PWY.6700..queuosine.biosynthesis.I..de.novo.	0.0571975	0.0265205	0.554629	PWY.6700..queuosine.biosynthesis.I..de.novo.	0.0560143
P161.PWY..acetylene.degradation..anaerobic.	-0.488424	0.00657118	0.184519		HEME.BIOSYNTHESIS.II..heme.b.biosynthesis.I..aerobic.	-0.59427	0.00196328	0.42742		PWY.5971..palmitate.biosynthesis..type.II.fatty.acid.synthase.	-0.840749	0.0188342	0.269061		KDO.NAGLIPASYN.PWY..superpathway.of..Kdo.2.lipid.A.biosynthesis	-0.904437	0.0117064	0.453615		PWY.7340..9.cis..11.trans.octadecadienoyl.CoA.degradation..isomerase.dependent..yeast.	-0.690402	0.00676134	0.126764		CARNMET.PWY..L.carnitine.degradation.I	-0.595689	0.0840456	0.594775		PWY.7316..dTDP.N.acetylviosamine.biosynthesis	0.766332	0.0327564	0.350798		GLYOXYLATE.BYPASS..glyoxylate.cycle	0.623137	0.0667329	0.724599		PWY.5505..L.glutamate.and.L.glutamine.biosynthesis	-0.181483	0.017516	0.289431	METH.ACETATE.PWY..methanogenesis.from.acetate	0.210425	0.0325007	0.592383	PWY.7663..gondoate.biosynthesis..anaerobic.	-0.0877
PWY.6317..D.galactose.degradation.I..Leloir.pathway.	0.124175	0.00650412	0.184519		HEMESYN2.PWY..heme.b.biosynthesis.II..oxygen.independent.	-0.26203	0.0416511	0.42742		PWY.7117..C4.photosynthetic.carbon.assimilation.cycle..PEPCK.type	-0.288913	0.0194585	0.275171		PWY.6293..superpathway.of.L.cysteine.biosynthesis..fungi.	-0.845594	0.0135181	0.453615		PWY.7399..methylphosphonate.degradation.II	-0.545075	0.00712184	0.126764		DAPLYSINESYN.PWY..L.lysine.biosynthesis.I	-0.216685	0.0673769	0.594775		PWY.5656..mannosylglycerate.biosynthesis.I	0.754521	0.0361431	0.352838		HEMESYN2.PWY..heme.b.biosynthesis.II..oxygen.independent.	0.238671	0.0364618	0.724599		PWY.7269..mitochondrial.NADPH.production..yeast.	0.822088	0.0197867	0.312091	PWY.5989..stearate.biosynthesis.II..bacteria.and.plants.	-0.206074	0.0317067	0.592383	PWY.7688..dTDP..alpha..D.ravidosamine.and.dTDP.4.acetyl..alpha..D.ravidosamine.biosynthesis	0.769995
PWY.7198..pyrimidine.deoxyribonucleotides.de.novo.biosynthesis.IV	-0.260344	0.00683692	0.184597		KDO.NAGLIPASYN.PWY..superpathway.of..Kdo.2.lipid.A.biosynthesis	-0.865509	0.0193818	0.42742		PPGPPMET.PWY..ppGpp.metabolism	0.474396	0.0200147	0.279458		ECASYN.PWY..enterobacterial.common.antigen.biosynthesis	-0.740201	0.0147726	0.458777		PWY.7790..UMP.biosynthesis.II	0.0649916	0.00612813	0.126764		DARABCATK12.PWY..D.arabinose.degradation.I	-0.840677	0.0289622	0.594775		GALACTARDEG.PWY..D.galactarate.degradation.I	0.370314	0.0410347	0.355804		HOMOSER.METSYN.PWY..L.methionine.biosynthesis.I	0.462372	0.0837214	0.724599		PWY.6387..UDP.N.acetylmuramoyl.pentapeptide.biosynthesis.I..meso.diaminopimelate.containing.	-0.0522276	0.0224761	0.341521	PWY.7323..superpathway.of.GDP.mannose.derived.O.antigen.building.blocks.biosynthesis	0.127831	0.0362787	0.615853	GLUTORN.PWY..L.ornithine.biosynthesis.I	0.092673
PWY.5989..stearate.biosynthesis.II..bacteria.and.plants.	-0.294171	0.00729031	0.192361		LIPASYN.PWY..phospholipases	-0.815898	0.00876171	0.42742		PWY.4041...gamma..glutamyl.cycle	-0.23294	0.0216406	0.291315		HEMESYN2.PWY..heme.b.biosynthesis.II..oxygen.independent.	-0.299539	0.0144491	0.458777		PWY.7791..UMP.biosynthesis.III	0.0649916	0.00612813	0.126764		DENOVOPURINE2.PWY..superpathway.of.purine.nucleotides.de.novo.biosynthesis.II	-0.515743	0.0561409	0.594775		GLUCARGALACTSUPER.PWY..superpathway.of.D.glucarate.and.D.galactarate.degradation	0.370314	0.0410347	0.355804		KDO.NAGLIPASYN.PWY..superpathway.of..Kdo.2.lipid.A.biosynthesis	0.694748	0.0448266	0.724599		PWY.5972..stearate.biosynthesis.I..animals.	0.571961	0.0248869	0.363259	PWY.7117..C4.photosynthetic.carbon.assimilation.cycle..PEPCK.type	-0.229552	0.038102	0.638927	PWY.6270..isoprene.biosynthesis.I	0.0615859
PWY.5531..3.8.divinyl.chlorophyllide.a.biosynthesis.II..anaerobic.	-0.445572	0.00851572	0.206757		METHGLYUT.PWY..superpathway.of.methylglyoxal.degradation	-0.610607	0.0153145	0.42742		PWY.6519..8.amino.7.oxononanoate.biosynthesis.I	-0.272942	0.0221515	0.295353		LIPASYN.PWY..phospholipases	-0.622017	0.0150311	0.458777		GLYCOLYSIS..glycolysis.I..from.glucose.6.phosphate.	-0.147574	0.00747369	0.128074		ECASYN.PWY..enterobacterial.common.antigen.biosynthesis	-0.744858	0.0315182	0.594775		HEME.BIOSYNTHESIS.II..heme.b.biosynthesis.I..aerobic.	0.349277	0.0379089	0.355804		MET.SAM.PWY..superpathway.of.S.adenosyl.L.methionine.biosynthesis	0.455646	0.0811607	0.724599		PWY.7371..1.4.dihydroxy.6.naphthoate.biosynthesis.II	-0.551733	0.0251246	0.363259	ANAGLYCOLYSIS.PWY..glycolysis.III..from.glucose.	0.0342239	0.0763649	0.648806	PWY.6609..adenine.and.adenosine.salvage.III	0.0451213
PWY.6609..adenine.and.adenosine.salvage.III	0.0712186	0.00855817	0.206757		NAD.BIOSYNTHESIS.II..NAD.salvage.pathway.III..to.nicotinamide.riboside.	-0.772109	0.0237486	0.42742		UNMAPPED	0.061079	0.0232576	0.296127		PWY.7858...5Z..dodecenoate.biosynthesis.II	-0.683696	0.0175648	0.467586		P161.PWY..acetylene.degradation..anaerobic.	-0.482379	0.00785152	0.130111		FOLSYN.PWY..superpathway.of.tetrahydrofolate.biosynthesis.and.salvage	-0.312828	0.0883382	0.594775		P161.PWY..acetylene.degradation..anaerobic.	0.378364	0.0400472	0.355804		METSYN.PWY..superpathway.of.L.homoserine.and.L.methionine.biosynthesis	0.458274	0.0819726	0.724599		PWY.7384..anaerobic.energy.metabolism..invertebrates..mitochondrial.	0.398618	0.0273464	0.379568	COBALSYN.PWY..superpathway.of.adenosylcobalamin.salvage.from.cobinamide.I	0.106042	0.0742445	0.648806	PWY.7456...beta...1.4..mannan.degradation	0.131711
PWY.7388..octanoyl..acyl.carrier.protein..biosynthesis..mitochondria..yeast.	-0.738321	0.00827695	0.206757		ORNARGDEG.PWY..superpathway.of.L.arginine.and.L.ornithine.degradation	-0.698988	0.0238544	0.42742		PENTOSE.P.PWY..pentose.phosphate.pathway	-0.111521	0.0226109	0.296127		CARNMET.PWY..L.carnitine.degradation.I	-0.681431	0.0341534	0.470307		LACTOSECAT.PWY..lactose.and.galactose.degradation.I	0.411267	0.00822101	0.1315		GALACTARDEG.PWY..D.galactarate.degradation.I	-0.429477	0.0415612	0.594775		PWY.5845..superpathway.of.menaquinol.9.biosynthesis	0.484019	0.0397586	0.355804		NAD.BIOSYNTHESIS.II..NAD.salvage.pathway.III..to.nicotinamide.riboside.	0.640091	0.0508734	0.724599		PWY.6386..UDP.N.acetylmuramoyl.pentapeptide.biosynthesis.II..lysine.containing.	-0.0513605	0.0280466	0.385432	FASYN.ELONG.PWY..fatty.acid.elongation....saturated	-0.18681	0.0602358	0.648806	PWY.7790..UMP.biosynthesis.II	0.0472946
PWY.241..C4.photosynthetic.carbon.assimilation.cycle..NADP.ME.type	-0.307609	0.00940505	0.211873		ORNDEG.PWY..superpathway.of.ornithine.degradation	-0.677889	0.024594	0.42742		PWY.6527..stachyose.degradation	0.114834	0.0263866	0.318459		CITRULBIO.PWY..L.citrulline.biosynthesis	0.203714	0.0423226	0.470307		PWY.7159..3.8.divinyl.chlorophyllide.a.biosynthesis.III..aerobic..light.independent.	-0.344602	0.00803408	0.1315		GALACTITOLCAT.PWY..galactitol.degradation	-0.835596	0.0369895	0.594775		PWY.5862..superpathway.of.demethylmenaquinol.9.biosynthesis	0.498877	0.0385194	0.355804		P122.PWY..heterolactic.fermentation	0.669217	0.0648363	0.724599		PWY.6478..GDP.D.glycero..alpha..D.manno.heptose.biosynthesis	0.593801	0.0311376	0.395333	FASYN.INITIAL.PWY..superpathway.of.fatty.acid.biosynthesis.initiation..E..coli.	-0.465657	0.0447819	0.648806	PWY.7791..UMP.biosynthesis.III	0.0472946
PWY.6700..queuosine.biosynthesis.I..de.novo.	0.079858	0.0100957	0.218068		PROTOCATECHUATE.ORTHO.CLEAVAGE.PWY..protocatechuate.degradation.II..ortho.cleavage.pathway.	-0.734547	0.0181879	0.42742		BIOTIN.BIOSYNTHESIS.PWY..biotin.biosynthesis.I	-0.251375	0.0277249	0.320784		GALACTARDEG.PWY..D.galactarate.degradation.I	-0.455743	0.0225018	0.470307		PWY.6527..stachyose.degradation	0.126339	0.00861599	0.134758		GLUCARDEG.PWY..D.glucarate.degradation.I	-0.37545	0.0961721	0.594775		PWY.6897..thiamine.diphosphate.salvage.II	-0.0597196	0.0386753	0.355804		P125.PWY..superpathway.of..R.R..butanediol.biosynthesis	0.465207	0.108424	0.724599		PWY.6922..L.N.delta..acetylornithine.biosynthesis	0.46924	0.0336598	0.408138	GLUCONEO.PWY..gluconeogenesis.I	-0.0675224	0.0844965	0.648806	PWY.7221..guanosine.ribonucleotides.de.novo.biosynthesis	0.044225
PWY.6282..palmitoleate.biosynthesis.I..from..5Z..dodec.5.enoate.	-0.30467	0.0117721	0.232789		PRPP.PWY..superpathway.of.histidine..purine..and.pyrimidine.biosynthesis	-0.63341	0.0359392	0.42742		PWY.6700..queuosine.biosynthesis.I..de.novo.	0.0669373	0.0270996	0.320784		GLUCARGALACTSUPER.PWY..superpathway.of.D.glucarate.and.D.galactarate.degradation	-0.455743	0.0225018	0.470307		PWY.6823..molybdopterin.biosynthesis	0.150681	0.0102312	0.146823		GLUCARGALACTSUPER.PWY..superpathway.of.D.glucarate.and.D.galactarate.degradation	-0.429477	0.0415612	0.594775		PWY.7384..anaerobic.energy.metabolism..invertebrates..mitochondrial.	0.401521	0.0406796	0.355804		P4.PWY..superpathway.of.L.lysine..L.threonine.and.L.methionine.biosynthesis.I	0.375335	0.103697	0.724599		PWY.7389..superpathway.of.anaerobic.energy.metabolism..invertebrates.	0.365835	0.0344035	0.408138	HCAMHPDEG.PWY..3.phenylpropanoate.and.3..3.hydroxyphenyl.propanoate.degradation.to.2.hydroxypentadienoate	-0.546008	0.0692348	0.648806	PWY.1042..glycolysis.IV	0.044841
CARNMET.PWY..L.carnitine.degradation.I	-0.634369	0.0120831	0.235621		PWY.4984..urea.cycle	0.415024	0.00140538	0.42742		PWY.7200..superpathway.of.pyrimidine.deoxyribonucleoside.salvage	0.214112	0.0306588	0.337971		GLYCOL.GLYOXDEG.PWY..superpathway.of.glycol.metabolism.and.degradation	-0.810301	0.0230147	0.470307		PWY.1042..glycolysis.IV	0.0568832	0.0111646	0.156359		GLYCOL.GLYOXDEG.PWY..superpathway.of.glycol.metabolism.and.degradation	-0.72342	0.0602211	0.594775		PWY.5918..superpathway.of.heme.b.biosynthesis.from.glutamate	0.429618	0.042845	0.357225		PROPFERM.PWY..superpathway.of.L.alanine.fermentation..Stickland.reaction.	-0.399484	0.0333459	0.724599		PWY.7357..thiamine.phosphate.formation.from.pyrithiamine.and.oxythiamine..yeast.	-0.0745544	0.0407903	0.425691	P105.PWY..TCA.cycle.IV..2.oxoglutarate.decarboxylase.	-0.544413	0.0468916	0.648806	PWY.5686..UMP.biosynthesis.I	0.0463367
PPGPPMET.PWY..ppGpp.metabolism	0.423214	0.0131851	0.241966		PWY.5138..fatty.acid..beta..oxidation.IV..unsaturated..even.number.	-0.725196	0.0168996	0.42742		PWY.5484..glycolysis.II..from.fructose.6.phosphate.	-0.127077	0.0311767	0.339346		HCAMHPDEG.PWY..3.phenylpropanoate.and.3..3.hydroxyphenyl.propanoate.degradation.to.2.hydroxypentadienoate	-0.691707	0.0378612	0.470307		PWY.5088..L.glutamate.degradation.VIII..to.propanoate.	-0.426146	0.0112727	0.156359		GLYCOLYSIS.E.D..superpathway.of.glycolysis.and.the.Entner.Doudoroff.pathway	-0.102177	0.109493	0.594775		PWY.6606..guanosine.nucleotides.degradation.II	0.178589	0.0425379	0.357225		PRPP.PWY..superpathway.of.histidine..purine..and.pyrimidine.biosynthesis	0.578913	0.0399935	0.724599		PEPTIDOGLYCANSYN.PWY..peptidoglycan.biosynthesis.I..meso.diaminopimelate.containing.	-0.0454372	0.0433676	0.439374	PWY.5154..L.arginine.biosynthesis.III..via.N.acetyl.L.citrulline.	0.0921431	0.0715963	0.648806	ARGSYNBSUB.PWY..L.arginine.biosynthesis.II..acetyl.cycle.	0.0886904
FASYN.ELONG.PWY..fatty.acid.elongation....saturated	-0.284628	0.0151001	0.242348		PWY.5392..reductive.TCA.cycle.II	-0.504978	0.0167448	0.42742		PWY.6897..thiamine.diphosphate.salvage.II	0.0649931	0.0320164	0.339346		HOMOSER.METSYN.PWY..L.methionine.biosynthesis.I	-0.574664	0.0408721	0.470307		PWY.7357..thiamine.phosphate.formation.from.pyrithiamine.and.oxythiamine..yeast.	0.0859157	0.0128288	0.163628		GLYCOLYSIS.TCA.GLYOX.BYPASS..superpathway.of.glycolysis..pyruvate.dehydrogenase..TCA..and.glyoxylate.bypass	-0.498508	0.105489	0.594775		PWY.6630..superpathway.of.L.tyrosine.biosynthesis	0.194863	0.0431382	0.357225		PWY.4984..urea.cycle	-0.260433	0.0734374	0.724599		NONMEVIPP.PWY..methylerythritol.phosphate.pathway.I	-0.044727	0.0439494	0.442042	PWY.6282..palmitoleate.biosynthesis.I..from..5Z..dodec.5.enoate.	-0.209238	0.0433588	0.648806	PWY.6385..peptidoglycan.biosynthesis.III..mycobacteria.	0.0381508
PWY.1042..glycolysis.IV	0.0632793	0.0151899	0.242348		PWY.5417..catechol.degradation.III..ortho.cleavage.pathway.	-0.419826	0.039451	0.42742		GLYCOLYSIS..glycolysis.I..from.glucose.6.phosphate.	-0.124728	0.0352773	0.350797		MET.SAM.PWY..superpathway.of.S.adenosyl.L.methionine.biosynthesis	-0.549578	0.0454802	0.470307		PWY.561..superpathway.of.glyoxylate.cycle.and.fatty.acid.degradation	-0.712302	0.0130624	0.16381		HCAMHPDEG.PWY..3.phenylpropanoate.and.3..3.hydroxyphenyl.propanoate.degradation.to.2.hydroxypentadienoate	-0.645996	0.0719863	0.594775		PWY.5677..succinate.fermentation.to.butanoate	0.437277	0.0478119	0.370661		PWY.5088..L.glutamate.degradation.VIII..to.propanoate.	0.360614	0.045238	0.724599		PWY.6151..S.adenosyl.L.methionine.salvage.I	-0.0684546	0.0482538	0.458742	PWY.6317..D.galactose.degradation.I..Leloir.pathway.	0.0774137	0.0496405	0.648806	PWY.6387..UDP.N.acetylmuramoyl.pentapeptide.biosynthesis.I..meso.diaminopimelate.containing.	0.043031
PWY.2941..L.lysine.biosynthesis.II	-0.168858	0.0146053	0.242348		PWY.5431..aromatic.compounds.degradation.via..beta..ketoadipate	-0.419826	0.039451	0.42742		PWY.6708..ubiquinol.8.biosynthesis..early.decarboxylation.	-0.401546	0.0355808	0.350797		METSYN.PWY..superpathway.of.L.homoserine.and.L.methionine.biosynthesis	-0.558191	0.0439013	0.470307		PWY.702..L.methionine.biosynthesis.II	-0.231349	0.0136033	0.165173		HEMESYN2.PWY..heme.b.biosynthesis.II..oxygen.independent.	-0.254034	0.0536701	0.594775		PWY.6803..phosphatidylcholine.acyl.editing	0.698115	0.0513125	0.377012		PWY.5130..2.oxobutanoate.degradation.I	-0.353819	0.0760221	0.724599		COA.PWY..coenzyme.A.biosynthesis.I..prokaryotic.	-0.0483796	0.0607241	0.472662	PWY.6588..pyruvate.fermentation.to.acetone	-0.369704	0.0429616	0.648806	PWY.7237..myo...chiro..and.scyllo.inositol.degradation	0.137266
PWY.7664..oleate.biosynthesis.IV..anaerobic.	-0.295938	0.0141315	0.242348		PWY.5747..2.methylcitrate.cycle.II	-1.01146	0.00409172	0.42742		PWY.6328..L.lysine.degradation.X	-0.537212	0.0399288	0.388197		PHOSLIPSYN.PWY..superpathway.of.phospholipid.biosynthesis.I..bacteria.	-0.115476	0.0387783	0.470307		PWY.6386..UDP.N.acetylmuramoyl.pentapeptide.biosynthesis.II..lysine.containing.	0.0547818	0.0150558	0.168702		HEXITOLDEGSUPER.PWY..superpathway.of.hexitol.degradation..bacteria.	-0.783046	0.036497	0.594775		PWY.5265..peptidoglycan.biosynthesis.II..staphylococci.	0.52094	0.0552316	0.383599		PWY.5347..superpathway.of.L.methionine.biosynthesis..transsulfuration.	0.455669	0.0817843	0.724599		PWY.3841..folate.transformations.II..plants.	-0.035369	0.058094	0.472662	PWY.6609..adenine.and.adenosine.salvage.III	0.0402187	0.0841229	0.648806	ANAGLYCOLYSIS.PWY..glycolysis.III..from.glucose.	0.0381419
PWY.7446..sulfoquinovose.degradation.I	-0.54267	0.0216863	0.298505		PWY.6163..chorismate.biosynthesis.from.3.dehydroquinate	0.0565671	0.0324304	0.42742		HCAMHPDEG.PWY..3.phenylpropanoate.and.3..3.hydroxyphenyl.propanoate.degradation.to.2.hydroxypentadienoate	-0.650837	0.0413775	0.389582		PWY.5347..superpathway.of.L.methionine.biosynthesis..transsulfuration.	-0.552914	0.0445495	0.470307		PWY.6387..UDP.N.acetylmuramoyl.pentapeptide.biosynthesis.I..meso.diaminopimelate.containing.	0.0534139	0.0158357	0.172213		HOMOSER.METSYN.PWY..L.methionine.biosynthesis.I	-0.479949	0.107292	0.594775		PWY.7389..superpathway.of.anaerobic.energy.metabolism..invertebrates.	0.358991	0.0563982	0.387842		PWY.5494..pyruvate.fermentation.to.propanoate.II..acrylate.pathway.	-0.311404	0.0546239	0.724599		PWY.7851..coenzyme.A.biosynthesis.II..eukaryotic.	-0.0488265	0.0571882	0.472662	PWY.6690..cinnamate.and.3.hydroxycinnamate.degradation.to.2.hydroxypentadienoate	-0.546008	0.0692348	0.648806	PWY.5494..pyruvate.fermentation.to.propanoate.II..acrylate.pathway.	0.367258
DAPLYSINESYN.PWY..L.lysine.biosynthesis.I	-0.274816	0.0220664	0.299106		PWY.6182..superpathway.of.salicylate.degradation	-0.33346	0.0345416	0.42742		PWY.6690..cinnamate.and.3.hydroxycinnamate.degradation.to.2.hydroxypentadienoate	-0.650837	0.0413775	0.389582		PWY.5392..reductive.TCA.cycle.II	-0.534249	0.019477	0.470307		PWY.7221..guanosine.ribonucleotides.de.novo.biosynthesis	0.053287	0.0179779	0.182248		METSYN.PWY..superpathway.of.L.homoserine.and.L.methionine.biosynthesis	-0.4705	0.109298	0.594775		PWY.6562..norspermidine.biosynthesis	-0.282171	0.05972	0.391405		PWY.5505..L.glutamate.and.L.glutamine.biosynthesis	-0.120762	0.0862802	0.724599		PWY.7238..sucrose.biosynthesis.II	-0.0839982	0.0634903	0.473788	PWY.6731..starch.degradation.III	0.137682	0.0432665	0.648806	PWY.6386..UDP.N.acetylmuramoyl.pentapeptide.biosynthesis.II..lysine.containing.	0.0425904
P185.PWY..formaldehyde.assimilation.III..dihydroxyacetone.cycle.	0.323846	0.022156	0.299106		PWY.6285..superpathway.of.fatty.acids.biosynthesis..E..coli.	-0.61586	0.0418836	0.42742		PWY.7198..pyrimidine.deoxyribonucleotides.de.novo.biosynthesis.IV	-0.192001	0.0417409	0.389582		PWY.5692..allantoin.degradation.to.glyoxylate.II	-0.485829	0.0254701	0.470307		ANAEROFRUCAT.PWY..homolactic.fermentation	-0.111768	0.0201963	0.192557		NAD.BIOSYNTHESIS.II..NAD.salvage.pathway.III..to.nicotinamide.riboside.	-0.78873	0.0254343	0.594775		PWY.6612..superpathway.of.tetrahydrofolate.biosynthesis	0.315032	0.0594124	0.391405		PWY.5654..2.amino.3.carboxymuconate.semialdehyde.degradation.to.2.hydroxypentadienoate	0.297473	0.0728839	0.724599		GLUTORN.PWY..L.ornithine.biosynthesis.I	-0.0830432	0.0650733	0.477893	PWY.6749..CMP.legionaminate.biosynthesis.I	-0.569521	0.0836643	0.648806	ARGSYN.PWY..L.arginine.biosynthesis.I..via.L.ornithine.	0.0773034
PWY.5189..tetrapyrrole.biosynthesis.II..from.glycine.	-0.60892	0.0237049	0.309076		PWY.6305..superpathway.of.putrescine.biosynthesis	0.299977	0.00524889	0.42742		ANAEROFRUCAT.PWY..homolactic.fermentation	-0.103614	0.0499393	0.428747		PWY.6071..superpathway.of.phenylethylamine.degradation	-0.372431	0.0312444	0.470307		NONMEVIPP.PWY..methylerythritol.phosphate.pathway.I	0.0505685	0.0199313	0.192557		NONOXIPENT.PWY..pentose.phosphate.pathway..non.oxidative.branch..I	-0.103035	0.0249127	0.594775		FOLSYN.PWY..superpathway.of.tetrahydrofolate.biosynthesis.and.salvage	0.3071	0.0606481	0.39563		PWY.5677..succinate.fermentation.to.butanoate	-0.421801	0.0342956	0.724599		PWY.6328..L.lysine.degradation.X	0.437211	0.0684572	0.486096	PWY.6961..L.ascorbate.degradation.II..bacterial..aerobic.	-0.501049	0.0797412	0.648806	PEPTIDOGLYCANSYN.PWY..peptidoglycan.biosynthesis.I..meso.diaminopimelate.containing.	0.0400492
PWY.5188..tetrapyrrole.biosynthesis.I..from.glutamate.	0.147181	0.0245412	0.310151		PWY.6318..L.phenylalanine.degradation.IV..mammalian..via.side.chain.	-0.571686	0.038554	0.42742		PWY.6609..adenine.and.adenosine.salvage.III	0.052519	0.0512556	0.428747		PWY.6690..cinnamate.and.3.hydroxycinnamate.degradation.to.2.hydroxypentadienoate	-0.691707	0.0378612	0.470307		PWY.7111..pyruvate.fermentation.to.isobutanol..engineered.	-0.1008	0.0221559	0.200324		ORNDEG.PWY..superpathway.of.ornithine.degradation	-0.542556	0.092811	0.594775		PWY.5497..purine.nucleobases.degradation.II..anaerobic.	0.250102	0.0638745	0.409031		PWY.5695..inosine.5..phosphate.degradation	0.0346485	0.0561082	0.724599		PWY.6803..phosphatidylcholine.acyl.editing	0.616744	0.070202	0.49093	PWY.6969..TCA.cycle.V..2.oxoglutarate.synthase.	-0.228036	0.0521627	0.648806	PROPFERM.PWY..superpathway.of.L.alanine.fermentation..Stickland.reaction.	0.350095
PWY.6478..GDP.D.glycero..alpha..D.manno.heptose.biosynthesis	-0.616615	0.031064	0.33952		PWY.6562..norspermidine.biosynthesis	-0.543452	0.00312871	0.42742		PWY.7456...beta...1.4..mannan.degradation	0.145937	0.0514419	0.428747		PWY.6708..ubiquinol.8.biosynthesis..early.decarboxylation.	-0.327664	0.0409292	0.470307		PWY.7204..pyridoxal.5..phosphate.salvage.II..plants.	-0.877356	0.0215394	0.200324		P124.PWY..Bifidobacterium.shunt	-0.389328	0.0718332	0.594775		PWY.7221..guanosine.ribonucleotides.de.novo.biosynthesis	-0.0465275	0.0648033	0.411207		PWY.5705..allantoin.degradation.to.glyoxylate.III	0.511853	0.0886263	0.724599		AEROBACTINSYN.PWY..aerobactin.biosynthesis	0.347424	0.0733057	0.49607	PWY.7115..C4.photosynthetic.carbon.assimilation.cycle..NAD.ME.type	-0.256633	0.0407406	0.648806	NONOXIPENT.PWY..pentose.phosphate.pathway..non.oxidative.branch..I	0.0709892
PWY.6902..chitin.degradation.II..Vibrio.	-0.265976	0.0314371	0.33952		PWY.6690..cinnamate.and.3.hydroxycinnamate.degradation.to.2.hydroxypentadienoate	-0.835195	0.0130401	0.42742		PWY.5972..stearate.biosynthesis.I..animals.	-0.529743	0.0524999	0.42906		PWY.6961..L.ascorbate.degradation.II..bacterial..aerobic.	-0.626384	0.0341389	0.470307		PWY.7316..dTDP.N.acetylviosamine.biosynthesis	-0.803602	0.0221517	0.200324		P125.PWY..superpathway.of..R.R..butanediol.biosynthesis	-0.55667	0.083925	0.594775		PWY.5840..superpathway.of.menaquinol.7.biosynthesis	0.379542	0.0670754	0.418023		PWY.5747..2.methylcitrate.cycle.II	0.674242	0.0408592	0.724599		ARGSYN.PWY..L.arginine.biosynthesis.I..via.L.ornithine.	-0.0750813	0.0738589	0.49607	PWY.7210..pyrimidine.deoxyribonucleotides.biosynthesis.from.CTP	0.65278	0.0788043	0.648806	PWY.6292..superpathway.of.L.cysteine.biosynthesis..mammalian.	0.220961
UNMAPPED	0.0585308	0.032771	0.345643		PWY.6961..L.ascorbate.degradation.II..bacterial..aerobic.	-0.647311	0.0300781	0.42742		PWY.6902..chitin.degradation.II..Vibrio.	-0.24701	0.0539344	0.42906		PWY.7388..octanoyl..acyl.carrier.protein..biosynthesis..mitochondria..yeast.	-0.679372	0.0225947	0.470307		FASYN.INITIAL.PWY..superpathway.of.fatty.acid.biosynthesis.initiation..E..coli.	-0.520953	0.0230544	0.200607		P161.PWY..acetylene.degradation..anaerobic.	-0.319953	0.0979265	0.594775		PWY.6876..isopropanol.biosynthesis..engineered.	0.37444	0.0730729	0.425023		PWY.5850..superpathway.of.menaquinol.6.biosynthesis	0.634559	0.114372	0.724599		HISTSYN.PWY..L.histidine.biosynthesis	-0.0409504	0.0753172	0.49607	PWY.7234..inosine.5..phosphate.biosynthesis.III	-0.17326	0.0821659	0.648806	PWY.5941..glycogen.degradation.II	0.0747349
PWY.7371..1.4.dihydroxy.6.naphthoate.biosynthesis.II	0.559998	0.0329887	0.345643		PWY.7187..pyrimidine.deoxyribonucleotides.de.novo.biosynthesis.II	-0.728503	0.0334787	0.42742		PWY.5188..tetrapyrrole.biosynthesis.I..from.glutamate.	0.118774	0.0579343	0.443213		PWY.7560..methylerythritol.phosphate.pathway.II	-0.078137	0.039031	0.470307		PWY.7446..sulfoquinovose.degradation.I	-0.520228	0.0232679	0.200607		P441.PWY..superpathway.of.N.acetylneuraminate.degradation	-0.224297	0.0474334	0.594775		PWY.7807..glyphosate.degradation.III	0.521433	0.0742953	0.425023		PWY.5860..superpathway.of.demethylmenaquinol.6.biosynthesis.I	0.636022	0.117841	0.724599		PWY.1269..CMP.3.deoxy.D.manno.octulosonate.biosynthesis	-0.174486	0.0730581	0.49607	PWY.7237..myo...chiro..and.scyllo.inositol.degradation	0.146084	0.0437301	0.648806	PWY.622..starch.biosynthesis	-0.300803
GLYCOGENSYNTH.PWY..glycogen.biosynthesis.I..from.ADP.D.Glucose.	0.0862269	0.0344607	0.348078		PWY.7238..sucrose.biosynthesis.II	0.132914	0.0122863	0.42742		PWY.5494..pyruvate.fermentation.to.propanoate.II..acrylate.pathway.	0.381067	0.0576475	0.443213		PWY.7723..bacterial.bioluminescence	-0.459586	0.0222425	0.470307		PWY.5920..superpathway.of.heme.b.biosynthesis.from.glycine	-0.586903	0.024165	0.206366		P461.PWY..hexitol.fermentation.to.lactate..formate..ethanol.and.acetate	-0.201265	0.109299	0.594775		P461.PWY..hexitol.fermentation.to.lactate..formate..ethanol.and.acetate	0.232912	0.0773304	0.433547		PWY.5896..superpathway.of.menaquinol.10.biosynthesis	0.634559	0.114372	0.724599		ARGSYNBSUB.PWY..L.arginine.biosynthesis.II..acetyl.cycle.	-0.078227	0.0847409	0.496946	PWY.7328..superpathway.of.UDP.glucose.derived.O.antigen.building.blocks.biosynthesis	-0.0979112	0.0605515	0.648806	PWY.5004..superpathway.of.L.citrulline.metabolism	-0.239345
COBALSYN.PWY..superpathway.of.adenosylcobalamin.salvage.from.cobinamide.I	0.13692	0.0350036	0.351036		PWY.7388..octanoyl..acyl.carrier.protein..biosynthesis..mitochondria..yeast.	-0.645886	0.0265117	0.42742		PWY.7237..myo...chiro..and.scyllo.inositol.degradation	0.135832	0.0585291	0.44533		PWY.7805...aminomethyl.phosphonate.degradation	-0.655127	0.0234384	0.470307		FASYN.ELONG.PWY..fatty.acid.elongation....saturated	-0.243526	0.0251075	0.206731		PENTOSE.P.PWY..pentose.phosphate.pathway	-0.103566	0.0314733	0.594775		PWY.5676..acetyl.CoA.fermentation.to.butanoate.II	0.201036	0.0815563	0.448244		PWY.5910..superpathway.of.geranylgeranyldiphosphate.biosynthesis.I..via.mevalonate.	0.360859	0.0716151	0.724599		HEME.BIOSYNTHESIS.II..heme.b.biosynthesis.I..aerobic.	0.291733	0.079074	0.496946	PWY.7332..superpathway.of.UDP.N.acetylglucosamine.derived.O.antigen.building.blocks.biosynthesis	-0.28933	0.0771707	0.648806	PWY.5188..tetrapyrrole.biosynthesis.I..from.glutamate.	0.10336
PWY.5913..partial.TCA.cycle..obligate.autotrophs.	-0.265888	0.0354011	0.352504		PWY.7409..phospholipid.remodeling..phosphatidylethanolamine..yeast.	-0.687616	0.0225477	0.42742		PWY.6284..superpathway.of.unsaturated.fatty.acids.biosynthesis..E..coli.	-0.599847	0.0615004	0.457982		PWY.7165..L.ascorbate.biosynthesis.VIII..engineered.pathway.	-0.455876	0.0512234	0.489835		PWY.5723..Rubisco.shunt	-0.691092	0.0253469	0.206731		PHOSLIPSYN.PWY..superpathway.of.phospholipid.biosynthesis.I..bacteria.	-0.0994765	0.105206	0.594775		PWY.6285..superpathway.of.fatty.acids.biosynthesis..E..coli.	0.478882	0.0859217	0.457486		PWY.6210..2.aminophenol.degradation	0.329981	0.077207	0.724599		HEMESYN2.PWY..heme.b.biosynthesis.II..oxygen.independent.	0.189038	0.0834085	0.496946	PWY.7456...beta...1.4..mannan.degradation	0.118142	0.0575174	0.648806	LACTOSECAT.PWY..lactose.and.galactose.degradation.I	0.262762
HEME.BIOSYNTHESIS.II..heme.b.biosynthesis.I..aerobic.	-0.332216	0.0398726	0.370873		PWY.7560..methylerythritol.phosphate.pathway.II	-0.092727	0.0126782	0.42742		UNINTEGRATED	-0.0173191	0.0629462	0.459182		PWY.7115..C4.photosynthetic.carbon.assimilation.cycle..NAD.ME.type	-0.260921	0.0528981	0.497078		PWY.6282..palmitoleate.biosynthesis.I..from..5Z..dodec.5.enoate.	-0.253585	0.0247393	0.206731		PRPP.PWY..superpathway.of.histidine..purine..and.pyrimidine.biosynthesis	-0.450766	0.0685958	0.594775		PWY.7456...beta...1.4..mannan.degradation	-0.120484	0.085385	0.457486		PWY.6285..superpathway.of.fatty.acids.biosynthesis..E..coli.	0.493366	0.0803382	0.724599		HOMOSER.METSYN.PWY..L.methionine.biosynthesis.I	0.505078	0.0850949	0.496946	PWY.7616..methanol.oxidation.to.carbon.dioxide	-0.465565	0.0484455	0.648806	PWY.7851..coenzyme.A.biosynthesis.II..eukaryotic.	0.0410018
PWY.5972..stearate.biosynthesis.I..animals.	-0.538367	0.039914	0.370873		PWY.7820..teichuronic.acid.biosynthesis..B..subtilis.168.	-0.441915	0.0265536	0.42742		GLUCOSE1PMETAB.PWY..glucose.and.glucose.1.phosphate.degradation	-0.207516	0.0653462	0.459182		PWY.6163..chorismate.biosynthesis.from.3.dehydroquinate	0.050855	0.0565351	0.512098		METH.ACETATE.PWY..methanogenesis.from.acetate	0.21373	0.026692	0.208821		PWY.241..C4.photosynthetic.carbon.assimilation.cycle..NADP.ME.type	-0.200254	0.0894877	0.594775		COBALSYN.PWY..superpathway.of.adenosylcobalamin.salvage.from.cobinamide.I	-0.114755	0.091763	0.462999		PWY.6305..superpathway.of.putrescine.biosynthesis	-0.217953	0.0546784	0.724599		P4.PWY..superpathway.of.L.lysine..L.threonine.and.L.methionine.biosynthesis.I	0.456026	0.079929	0.496946	PWY.7664..oleate.biosynthesis.IV..anaerobic.	-0.196127	0.0555381	0.648806	PWY.5695..inosine.5..phosphate.degradation	0.0270129
LIPA.CORESYN.PWY..lipid.A.core.biosynthesis..E..coli.K.12.	-0.548906	0.0412892	0.376429		PWY.7858...5Z..dodecenoate.biosynthesis.II	-0.689552	0.0214076	0.42742		HEME.BIOSYNTHESIS.II.1..heme.b.biosynthesis.V..aerobic.	-0.495245	0.0639754	0.459182		AST.PWY..L.arginine.degradation.II..AST.pathway.	-0.642403	0.0611282	0.515613		PWY.6328..L.lysine.degradation.X	-0.567155	0.026618	0.208821		PWY.2942..L.lysine.biosynthesis.III	-0.0376623	0.0887886	0.594775		GALACTITOLCAT.PWY..galactitol.degradation	0.574868	0.0907169	0.462999		PWY.6353..purine.nucleotides.degradation.II..aerobic.	0.135986	0.0856701	0.724599		PWY.5097..L.lysine.biosynthesis.VI	-0.0395232	0.0776131	0.496946	PWY.7761..NAD.salvage.pathway.II..PNC.IV.cycle.	-0.180255	0.0660288	0.648806	PWY.5973..cis.vaccenate.biosynthesis	-0.0674093
PWY.6749..CMP.legionaminate.biosynthesis.I	-0.674595	0.0441143	0.397029		AST.PWY..L.arginine.degradation.II..AST.pathway.	-0.682563	0.0532619	0.433621		PROPFERM.PWY..superpathway.of.L.alanine.fermentation..Stickland.reaction.	0.352863	0.0703911	0.473098		FOLSYN.PWY..superpathway.of.tetrahydrofolate.biosynthesis.and.salvage	-0.336853	0.0589782	0.515613		PWY.7664..oleate.biosynthesis.IV..anaerobic.	-0.249439	0.0259706	0.208821		PWY.3001..superpathway.of.L.isoleucine.biosynthesis.I	-0.0611845	0.0333008	0.594775		PWY.5861..superpathway.of.demethylmenaquinol.8.biosynthesis.I	0.374699	0.0925412	0.462999		PWY.6630..superpathway.of.L.tyrosine.biosynthesis	0.167336	0.0667324	0.724599		PWY.6122..5.aminoimidazole.ribonucleotide.biosynthesis.II	-0.0384943	0.0852113	0.496946	PWY.4041...gamma..glutamyl.cycle	-0.145121	0.0921073	0.652067	PWY.5345..superpathway.of.L.methionine.biosynthesis..by.sulfhydrylation.	-0.351111
P124.PWY..Bifidobacterium.shunt	-0.353156	0.0472907	0.409852		FOLSYN.PWY..superpathway.of.tetrahydrofolate.biosynthesis.and.salvage	-0.37871	0.0439046	0.433621		PWY.5723..Rubisco.shunt	-0.591754	0.0737451	0.486965		GLUCARDEG.PWY..D.glucarate.degradation.I	-0.419895	0.0616556	0.515613		PEPTIDOGLYCANSYN.PWY..peptidoglycan.biosynthesis.I..meso.diaminopimelate.containing.	0.0479139	0.0280765	0.214739		PWY.5104..L.isoleucine.biosynthesis.IV	-0.684281	0.0460807	0.594775		PWY.7409..phospholipid.remodeling..phosphatidylethanolamine..yeast.	0.387179	0.0923056	0.462999		PWY.6906..chitin.derivatives.degradation	0.369588	0.109698	0.724599		PWY.6277..superpathway.of.5.aminoimidazole.ribonucleotide.biosynthesis	-0.0384943	0.0852113	0.496946	PWY.6562..norspermidine.biosynthesis	-0.237994	0.089565	0.652067	COA.PWY..coenzyme.A.biosynthesis.I..prokaryotic.	0.0396251
PWY.5345..superpathway.of.L.methionine.biosynthesis..by.sulfhydrylation.	-0.430984	0.0506554	0.415908		P441.PWY..superpathway.of.N.acetylneuraminate.degradation	-0.209532	0.0526064	0.433621		PWY.5345..superpathway.of.L.methionine.biosynthesis..by.sulfhydrylation.	-0.39117	0.0765168	0.488787		PWY.6612..superpathway.of.tetrahydrofolate.biosynthesis	-0.345682	0.0594554	0.515613		GLCMANNANAUT.PWY..superpathway.of.N.acetylglucosamine..N.acetylmannosamine.and.N.acetylneuraminate.degradation	-0.118772	0.029734	0.221336		PWY.5347..superpathway.of.L.methionine.biosynthesis..transsulfuration.	-0.466827	0.10997	0.594775		PWY.5837..2.carboxy.1.4.naphthoquinol.biosynthesis	0.385237	0.0967482	0.465726		PWY.7013...S..propane.1.2.diol.degradation	-0.323229	0.0794996	0.724599		PWY.6700..queuosine.biosynthesis.I..de.novo.	-0.0474859	0.0820758	0.496946	DAPLYSINESYN.PWY..L.lysine.biosynthesis.I	-0.180239	0.10803	0.658046	METH.ACETATE.PWY..methanogenesis.from.acetate	0.170758
PWY.5918..superpathway.of.heme.b.biosynthesis.from.glutamate	-0.451224	0.0494098	0.415908		PHOSLIPSYN.PWY..superpathway.of.phospholipid.biosynthesis.I..bacteria.	-0.110369	0.0554263	0.433621		DAPLYSINESYN.PWY..L.lysine.biosynthesis.I	-0.207215	0.0787538	0.496646		P221.PWY..octane.oxidation	-0.826593	0.0672096	0.521954		PWY.4041...gamma..glutamyl.cycle	-0.201871	0.0324412	0.224667		PWY.5415..catechol.degradation.I..meta.cleavage.pathway.	-0.402215	0.0256084	0.594775		PWY.5838..superpathway.of.menaquinol.8.biosynthesis.I	0.359067	0.0957249	0.465726		PWY.702..L.methionine.biosynthesis.II	0.15386	0.0957446	0.724599		PWY.7805...aminomethyl.phosphonate.degradation	0.373353	0.0824704	0.496946	GLUDEG.I.PWY..GABA.shunt	-0.40789	0.109261	0.658046	PWY.6318..L.phenylalanine.degradation.IV..mammalian..via.side.chain.	-0.354961
PWY.6328..L.lysine.degradation.X	-0.525832	0.0493164	0.415908		PWY.5104..L.isoleucine.biosynthesis.IV	-0.636797	0.0495491	0.433621		PWY.241..C4.photosynthetic.carbon.assimilation.cycle..NADP.ME.type	-0.205294	0.0831116	0.509581		PWY.3801..sucrose.degradation.II..sucrose.synthase.	-0.211944	0.0686258	0.521954		PWY.7199..pyrimidine.deoxyribonucleosides.salvage	0.0593612	0.0322139	0.224667		PWY.5654..2.amino.3.carboxymuconate.semialdehyde.degradation.to.2.hydroxypentadienoate	-0.295587	0.0697749	0.594775		P105.PWY..TCA.cycle.IV..2.oxoglutarate.decarboxylase.	0.475023	0.100722	0.472643		PWY.7094..fatty.acid.salvage	0.707482	0.041857	0.724599		MET.SAM.PWY..superpathway.of.S.adenosyl.L.methionine.biosynthesis	0.492829	0.0863845	0.498406	PANTOSYN.PWY..superpathway.of.coenzyme.A.biosynthesis.I..bacteria.	0.0355996	0.101705	0.658046	COA.PWY.1..superpathway.of.coenzyme.A.biosynthesis.III..mammals.	0.0383875
PWY.7039..phosphatidate.metabolism..as.a.signaling.molecule	-0.351799	0.053017	0.427792		PWY.5837..2.carboxy.1.4.naphthoquinol.biosynthesis	-0.427092	0.0535963	0.433621		PWY.7805...aminomethyl.phosphonate.degradation	-0.37912	0.087425	0.518623		PWY.5415..catechol.degradation.I..meta.cleavage.pathway.	-0.333973	0.065115	0.521954		PWY.7385..1.3.propanediol.biosynthesis..engineered.	-0.742319	0.0321365	0.224667		PWY.5656..mannosylglycerate.biosynthesis.I	-0.923701	0.0363902	0.594775		PWY.5897..superpathway.of.menaquinol.11.biosynthesis	0.357355	0.100894	0.472643		PWY.7165..L.ascorbate.biosynthesis.VIII..engineered.pathway.	0.436181	0.074076	0.724599		METSYN.PWY..superpathway.of.L.homoserine.and.L.methionine.biosynthesis	0.496075	0.0865388	0.498406	PWY.5981..CDP.diacylglycerol.biosynthesis.III	-0.302183	0.10299	0.658046	HOMOSER.METSYN.PWY..L.methionine.biosynthesis.I	-0.440853
CALVIN.PWY..Calvin.Benson.Bassham.cycle	0.0509698	0.0544458	0.433787		PWY.5850..superpathway.of.menaquinol.6.biosynthesis	-0.843536	0.0481698	0.433621		PWY.5088..L.glutamate.degradation.VIII..to.propanoate.	-0.307475	0.0886035	0.520989		PWY.5918..superpathway.of.heme.b.biosynthesis.from.glutamate	-0.433451	0.0691477	0.521954		PWY.5656..mannosylglycerate.biosynthesis.I	-0.753714	0.0331667	0.226432		PWY.5692..allantoin.degradation.to.glyoxylate.II	-0.46851	0.0431586	0.594775		PWY.5898..superpathway.of.menaquinol.12.biosynthesis	0.357355	0.100894	0.472643		PWY.7187..pyrimidine.deoxyribonucleotides.de.novo.biosynthesis.II	0.623221	0.0543752	0.724599		PWY.5347..superpathway.of.L.methionine.biosynthesis..transsulfuration.	0.493505	0.0862479	0.498406	PWY.7159..3.8.divinyl.chlorophyllide.a.biosynthesis.III..aerobic..light.independent.	-0.318398	0.104335	0.658046	MET.SAM.PWY..superpathway.of.S.adenosyl.L.methionine.biosynthesis	-0.426009
LPSSYN.PWY..superpathway.of.lipopolysaccharide.biosynthesis	-0.437034	0.0546896	0.433787		PWY.5860..superpathway.of.demethylmenaquinol.6.biosynthesis.I	-0.854403	0.0478473	0.433621		PWY.7254..TCA.cycle.VII..acetate.producers.	-0.48186	0.0904981	0.524946		PWY.7238..sucrose.biosynthesis.II	0.100379	0.0650365	0.521954		PWY.1269..CMP.3.deoxy.D.manno.octulosonate.biosynthesis	0.193792	0.0352493	0.231623		PWY.5705..allantoin.degradation.to.glyoxylate.III	-0.5499	0.0777365	0.594775		PWY.5899..superpathway.of.menaquinol.13.biosynthesis	0.357355	0.100894	0.472643		PWY.7204..pyridoxal.5..phosphate.salvage.II..plants.	0.641729	0.0495262	0.724599		COA.PWY.1..superpathway.of.coenzyme.A.biosynthesis.III..mammals.	-0.0439447	0.0906923	0.500136	PENTOSE.P.PWY..pentose.phosphate.pathway	-0.0582869	0.116473	0.659065	METSYN.PWY..superpathway.of.L.homoserine.and.L.methionine.biosynthesis	-0.431951
PWY.6519..8.amino.7.oxononanoate.biosynthesis.I	-0.227169	0.0549958	0.433787		PWY.5896..superpathway.of.menaquinol.10.biosynthesis	-0.843536	0.0481698	0.433621		P23.PWY..reductive.TCA.cycle.I	-0.460113	0.0971108	0.533157		PWY.7385..1.3.propanediol.biosynthesis..engineered.	-0.715778	0.0681474	0.521954		PWY.5989..stearate.biosynthesis.II..bacteria.and.plants.	-0.218315	0.0372309	0.233448		PWY.5747..2.methylcitrate.cycle.II	-0.73179	0.0420729	0.594775		LACTOSECAT.PWY..lactose.and.galactose.degradation.I	-0.284254	0.101714	0.474891		PWY.7242..D.fructuronate.degradation	0.125641	0.116001	0.724599		PWY.6292..superpathway.of.L.cysteine.biosynthesis..mammalian.	-0.216989	0.0882635	0.500136	PWY.6143..CMP.pseudaminate.biosynthesis	-0.477337	0.118442	0.660866	PWY.5347..superpathway.of.L.methionine.biosynthesis..transsulfuration.	-0.428575
LACTOSECAT.PWY..lactose.and.galactose.degradation.I	0.323282	0.0574563	0.440256		PWY.5897..superpathway.of.menaquinol.11.biosynthesis	-0.393397	0.0550452	0.433621		PWY.5367..petroselinate.biosynthesis	-0.575487	0.0956627	0.533157		ORNDEG.PWY..superpathway.of.ornithine.degradation	-0.56281	0.0721149	0.525074		PWY.6708..ubiquinol.8.biosynthesis..early.decarboxylation.	-0.39211	0.0371009	0.233448		PWY.5837..2.carboxy.1.4.naphthoquinol.biosynthesis	-0.421556	0.0701684	0.594775		PWY.5723..Rubisco.shunt	0.550312	0.109029	0.478631		PWY.7269..mitochondrial.NADPH.production..yeast.	0.49479	0.0877263	0.724599		PWY.6823..molybdopterin.biosynthesis	-0.10125	0.0916226	0.500136	HOMOSER.METSYN.PWY..L.methionine.biosynthesis.I	-0.417061	0.147811	0.666794	PWY.5690..TCA.cycle.II..plants.and.fungi.	0.24501
[truncated: 297 more rows]
[truncated: 6 more columns]

[truncated: 3 more sheets: Supplementary Data8, mediation_med, asso numbers]
